# Supplementary material for: ﻿A new species of Pristimantis (Amphibia, Anura, Strabomantidae) from a montane forest of the Pui Pui Protected Forest in central Peru
Source: Zookeys. 2024 Nov 28;1219:143–63. doi: 10.3897/zookeys.1219.129773 (PMC11621819; doi:10.3897/zookeys.1219.129773)
Supplement: XML Treatment for Pristimantis vrazi [file zookeys.1219.129773-treatment1.xml]

<!DOCTYPE tp:taxon-treatment
  PUBLIC "-//TaxonX//DTD Taxonomic Treatment Publishing DTD v0 20100105//EN" "tax-treatment-NSO.dtd">
<tp:taxon-treatment xmlns:tp="http://www.plazi.org/taxpub"><tp:treatment-meta><kwd-group><label>Taxon classification</label><kwd>
                <named-content content-type="kingdom">Animalia</named-content>
              </kwd><kwd>
                <named-content content-type="order">Anura</named-content>
              </kwd><kwd>
                <named-content content-type="family">Strabomantidae</named-content>
              </kwd></kwd-group><mixed-citation publication-type="journal"><person-group><name><surname>Lehr</surname><given-names>Edgar</given-names></name><name><surname>Moravec</surname><given-names>Jiří</given-names></name><name><surname>Wang</surname><given-names>Yingtong</given-names></name><name><surname>Uvizl</surname><given-names>Marek</given-names></name></person-group><article-title>﻿A new species of <italic><tp:taxon-name><tp:taxon-name-part taxon-name-part-type="genus" reg="Pristimantis">Pristimantis</tp:taxon-name-part></tp:taxon-name></italic> (<tp:taxon-name><tp:taxon-name-part taxon-name-part-type="class">Amphibia</tp:taxon-name-part></tp:taxon-name>, <tp:taxon-name><tp:taxon-name-part taxon-name-part-type="order">Anura</tp:taxon-name-part></tp:taxon-name>, <tp:taxon-name><tp:taxon-name-part taxon-name-part-type="family">Strabomantidae</tp:taxon-name-part></tp:taxon-name>) from a montane forest of the Pui Pui Protected Forest in central Peru</article-title><source>Zookeys</source><day>28</day><month>11</month><year>2024</year><volume>1219</volume><fpage>143</fpage><lpage>163</lpage><pub-id pub-id-type="doi">10.3897/zookeys.1219.129773</pub-id></mixed-citation></tp:treatment-meta><tp:nomenclature><label>﻿</label><tp:taxon-name>
              <object-id xmlns:xlink="http://www.w3.org/1999/xlink" content-type="arpha" xlink:type="simple">EC740775-4D24-5B23-9874-C22D9E9CFA5C</object-id>
              <tp:taxon-name-part taxon-name-part-type="genus" reg="Pristimantis">Pristimantis</tp:taxon-name-part>
              <tp:taxon-name-part taxon-name-part-type="species" reg="vrazi">vrazi</tp:taxon-name-part>
              <object-id xmlns:xlink="http://www.w3.org/1999/xlink" content-type="zoobank" xlink:type="simple">https://zoobank.org/BF790673-89B1-45ED-A8B6-51660A874404</object-id>
            </tp:taxon-name><tp:taxon-authority>Moravec, Lehr, Wang &amp; Uvizl</tp:taxon-authority><tp:taxon-status xmlns:xlink="http://www.w3.org/1999/xlink" xlink:type="simple">sp. nov.</tp:taxon-status><xref ref-type="fig" rid="F4">Figs 4</xref><xref ref-type="fig" rid="F5">, 5</xref><xref ref-type="fig" rid="F6">, 6</xref><xref ref-type="fig" rid="F7">, 7</xref><xref ref-type="fig" rid="F8">, 8</xref><xref ref-type="table" rid="T1">, Tables 1</xref><xref ref-type="table" rid="T2">, 2</xref></tp:nomenclature><tp:treatment-sec sec-type="type material" id="SECID0EKMAG"><title>Type material.</title><p><bold><italic>Holotype</italic>.</bold><named-content xmlns:xlink="http://www.w3.org/1999/xlink" content-type="dwc:institutional_code" xlink:title="Museo de Historia Natural Universidad Nacional Mayor de San Marcos" xlink:href="http://grbio.org/institution/universidad-nacional-mayor-de-san-marcos" xlink:type="simple">MUSM</named-content> 41581 (field number <named-content xmlns:xlink="http://www.w3.org/1999/xlink" content-type="dwc:institutional_code" xlink:title="Illinois Wesleyan University" xlink:href="http://grbio.org/institution/wesleyan-university" xlink:type="simple">IWU</named-content> 200, Figs <xref ref-type="fig" rid="F4">4</xref>, <xref ref-type="fig" rid="F5">5</xref>, <xref ref-type="fig" rid="F7">7</xref>), GenBank accession numbers <ext-link xmlns:xlink="http://www.w3.org/1999/xlink" xlink:href="PQ330255" ext-link-type="gen" xlink:type="simple">PQ330255</ext-link> (<italic>16S</italic>), <ext-link xmlns:xlink="http://www.w3.org/1999/xlink" xlink:href="PQ345842" ext-link-type="gen" xlink:type="simple">PQ345842</ext-link> (<italic>12S</italic>); adult ♀; from buffer zone of the Pui Pui Protected Forest (<named-content xmlns:xlink="http://www.w3.org/1999/xlink" content-type="dwc:verbatimCoordinates" xlink:type="simple"><named-content content-type="geo-json" specific-use="{&#34;type&#34;:&#34;Point&#34;,&#34;coordinates&#34;:[-75.227722,-11.095611]}" id="NCID0E1NAG" xlink:type="simple">11°05'44.2"S, 75°13'39.8"W</named-content></named-content>), 1550 m a.s.l., property of Abelardo Cabrejos Vega, Distrito Pichanaqui, Provincia Chanchamayo, Región Junín, Peru; Edgar Lehr, Juan Carlos Cusi, Rudolf von May &amp; Jiří Moravec leg., 10 June 2013.</p><fig id="F4" position="float" orientation="portrait"><object-id xmlns:xlink="http://www.w3.org/1999/xlink" content-type="doi" xlink:type="simple">10.3897/zookeys.1219.129773.figure4</object-id><object-id xmlns:xlink="http://www.w3.org/1999/xlink" content-type="arpha" xlink:type="simple">03E7941C-CB7E-5C3B-977F-E02E358786F0</object-id><label>Figure 4.</label><caption><p>Life adult female holotype (<named-content xmlns:xlink="http://www.w3.org/1999/xlink" content-type="dwc:institutional_code" xlink:title="Museo de Historia Natural Universidad Nacional Mayor de San Marcos" xlink:href="http://grbio.org/institution/universidad-nacional-mayor-de-san-marcos" xlink:type="simple">MUSM</named-content> 41581, <abbrev xmlns:xlink="http://www.w3.org/1999/xlink" xlink:title="snout–vent length" id="ABBRID0ELOAG" xlink:type="simple">SVL</abbrev> = 26.4 mm) of <italic><tp:taxon-name><tp:taxon-name-part taxon-name-part-type="genus" reg="Pristimantis">Pristimantis</tp:taxon-name-part><tp:taxon-name-part taxon-name-part-type="species" reg="vrazi">vrazi</tp:taxon-name-part></tp:taxon-name></italic> sp. nov. <bold>A</bold> dorsolateral view <bold>B</bold> dorsal view <bold>C</bold> lateral view <bold>D</bold> ventral view. Photos by E. Lehr.</p></caption><graphic xmlns:xlink="http://www.w3.org/1999/xlink" xlink:href="zookeys-1219-143_article-129773__-g004.jpg" position="float" orientation="portrait" xlink:type="simple" id="oo_1184908.jpg"><uri content-type="original_file" xlink:type="simple">https://binary.pensoft.net/fig/1184908</uri></graphic></fig><fig id="F5" position="float" orientation="portrait"><object-id xmlns:xlink="http://www.w3.org/1999/xlink" content-type="doi" xlink:type="simple">10.3897/zookeys.1219.129773.figure5</object-id><object-id xmlns:xlink="http://www.w3.org/1999/xlink" content-type="arpha" xlink:type="simple">0FF727AA-4712-58CC-A761-B7E2273DA140</object-id><label>Figure 5.</label><caption><p>Preserved holotype (<named-content xmlns:xlink="http://www.w3.org/1999/xlink" content-type="dwc:institutional_code" xlink:title="Museo de Historia Natural Universidad Nacional Mayor de San Marcos" xlink:href="http://grbio.org/institution/universidad-nacional-mayor-de-san-marcos" xlink:type="simple">MUSM</named-content> 41581, <abbrev xmlns:xlink="http://www.w3.org/1999/xlink" xlink:title="snout–vent length" id="ABBRID0ETPAG" xlink:type="simple">SVL</abbrev> = 26.4 mm) of <italic><tp:taxon-name><tp:taxon-name-part taxon-name-part-type="genus" reg="Pristimantis">Pristimantis</tp:taxon-name-part><tp:taxon-name-part taxon-name-part-type="species" reg="vrazi">vrazi</tp:taxon-name-part></tp:taxon-name></italic> sp. nov. <bold>A</bold> dorsal view <bold>B</bold> ventral view. Photos by Y. Wang.</p></caption><graphic xmlns:xlink="http://www.w3.org/1999/xlink" xlink:href="zookeys-1219-143_article-129773__-g005.jpg" position="float" orientation="portrait" xlink:type="simple" id="oo_1184909.jpg"><uri content-type="original_file" xlink:type="simple">https://binary.pensoft.net/fig/1184909</uri></graphic></fig><p><bold><italic>Paratype</italic>.</bold><named-content xmlns:xlink="http://www.w3.org/1999/xlink" content-type="dwc:institutional_code" xlink:title="Museo de Historia Natural Universidad Nacional Mayor de San Marcos" xlink:href="http://grbio.org/institution/universidad-nacional-mayor-de-san-marcos" xlink:type="simple">MUSM</named-content> 41582 (<named-content xmlns:xlink="http://www.w3.org/1999/xlink" content-type="dwc:institutional_code" xlink:title="Illinois Wesleyan University" xlink:href="http://grbio.org/institution/wesleyan-university" xlink:type="simple">IWU</named-content> 205, Fig. <xref ref-type="fig" rid="F6">6</xref>), GenBank accession numbers <ext-link xmlns:xlink="http://www.w3.org/1999/xlink" xlink:href="PQ330256" ext-link-type="gen" xlink:type="simple">PQ330256</ext-link> (<italic>16S</italic>), <ext-link xmlns:xlink="http://www.w3.org/1999/xlink" xlink:href="PQ345843" ext-link-type="gen" xlink:type="simple">PQ345843</ext-link> (<italic>12S</italic>); 1 subadult ♂; from the type locality; Edgar Lehr, Juan Carlos Cusi, Rudolf von May &amp; Jiří Moravec leg., 10 June 2013.</p><fig id="F6" position="float" orientation="portrait"><object-id xmlns:xlink="http://www.w3.org/1999/xlink" content-type="doi" xlink:type="simple">10.3897/zookeys.1219.129773.figure6</object-id><object-id xmlns:xlink="http://www.w3.org/1999/xlink" content-type="arpha" xlink:type="simple">FDB3E948-B25C-5096-B6CB-4C99C7E2530F</object-id><label>Figure 6.</label><caption><p>Life subadult male paratype (<named-content xmlns:xlink="http://www.w3.org/1999/xlink" content-type="dwc:institutional_code" xlink:title="Museo de Historia Natural Universidad Nacional Mayor de San Marcos" xlink:href="http://grbio.org/institution/universidad-nacional-mayor-de-san-marcos" xlink:type="simple">MUSM</named-content> 48582, <abbrev xmlns:xlink="http://www.w3.org/1999/xlink" xlink:title="snout–vent length" id="ABBRID0EYRAG" xlink:type="simple">SVL</abbrev> = 14.4 mm) of <italic><tp:taxon-name><tp:taxon-name-part taxon-name-part-type="genus" reg="Pristimantis">Pristimantis</tp:taxon-name-part><tp:taxon-name-part taxon-name-part-type="species" reg="vrazi">vrazi</tp:taxon-name-part></tp:taxon-name></italic> sp. nov. <bold>A</bold> dorsolateral view <bold>B</bold> dorsal view <bold>C</bold> lateral view <bold>D</bold> ventral views. Arrows indicate the three dark grayish-brown bars on the flank. Photos by E. Lehr.</p></caption><graphic xmlns:xlink="http://www.w3.org/1999/xlink" xlink:href="zookeys-1219-143_article-129773__-g006.jpg" position="float" orientation="portrait" xlink:type="simple" id="oo_1184910.jpg"><uri content-type="original_file" xlink:type="simple">https://binary.pensoft.net/fig/1184910</uri></graphic></fig><fig id="F7" position="float" orientation="portrait"><object-id xmlns:xlink="http://www.w3.org/1999/xlink" content-type="doi" xlink:type="simple">10.3897/zookeys.1219.129773.figure7</object-id><object-id xmlns:xlink="http://www.w3.org/1999/xlink" content-type="arpha" xlink:type="simple">F237AA91-0A28-588D-8B3E-FBE0314689E3</object-id><label>Figure 7.</label><caption><p>Holotype (<named-content xmlns:xlink="http://www.w3.org/1999/xlink" content-type="dwc:institutional_code" xlink:title="Museo de Historia Natural Universidad Nacional Mayor de San Marcos" xlink:href="http://grbio.org/institution/universidad-nacional-mayor-de-san-marcos" xlink:type="simple">MUSM</named-content> 41581) of <italic><tp:taxon-name><tp:taxon-name-part taxon-name-part-type="genus" reg="Pristimantis">Pristimantis</tp:taxon-name-part><tp:taxon-name-part taxon-name-part-type="species" reg="vrazi">vrazi</tp:taxon-name-part></tp:taxon-name></italic> sp. nov. <bold>A</bold> ventral view of hand <bold>B</bold> ventral view of foot, preserved toes are not on the same plane, resulting in an artifact with toe V appearing thinner than it is. Drawings by Y. Wang.</p></caption><graphic xmlns:xlink="http://www.w3.org/1999/xlink" xlink:href="zookeys-1219-143_article-129773__-g007.jpg" position="float" orientation="portrait" xlink:type="simple" id="oo_1184911.jpg"><uri content-type="original_file" xlink:type="simple">https://binary.pensoft.net/fig/1184911</uri></graphic></fig></tp:treatment-sec><tp:treatment-sec sec-type="Referred specimens" id="SECID0EUTAG"><title>Referred specimens.</title><p><named-content xmlns:xlink="http://www.w3.org/1999/xlink" content-type="dwc:institutional_code" xlink:title="Museo de Historia Natural Universidad Nacional Mayor de San Marcos" xlink:href="http://grbio.org/institution/universidad-nacional-mayor-de-san-marcos" xlink:type="simple">MUSM</named-content> 31929 (<named-content xmlns:xlink="http://www.w3.org/1999/xlink" content-type="dwc:institutional_code" xlink:title="Illinois Wesleyan University" xlink:href="http://grbio.org/institution/wesleyan-university" xlink:type="simple">IWU</named-content> 197), <named-content xmlns:xlink="http://www.w3.org/1999/xlink" content-type="dwc:institutional_code" xlink:title="Museo de Historia Natural Universidad Nacional Mayor de San Marcos" xlink:href="http://grbio.org/institution/universidad-nacional-mayor-de-san-marcos" xlink:type="simple">MUSM</named-content> 41583 (<named-content xmlns:xlink="http://www.w3.org/1999/xlink" content-type="dwc:institutional_code" xlink:title="Illinois Wesleyan University" xlink:href="http://grbio.org/institution/wesleyan-university" xlink:type="simple">IWU</named-content> 201), <named-content xmlns:xlink="http://www.w3.org/1999/xlink" content-type="dwc:institutional_code" xlink:title="Museo de Historia Natural Universidad Nacional Mayor de San Marcos" xlink:href="http://grbio.org/institution/universidad-nacional-mayor-de-san-marcos" xlink:type="simple">MUSM</named-content> 31932 (<named-content xmlns:xlink="http://www.w3.org/1999/xlink" content-type="dwc:institutional_code" xlink:title="Illinois Wesleyan University" xlink:href="http://grbio.org/institution/wesleyan-university" xlink:type="simple">IWU</named-content> 204), <named-content xmlns:xlink="http://www.w3.org/1999/xlink" content-type="dwc:institutional_code" xlink:title="Museo de Historia Natural Universidad Nacional Mayor de San Marcos" xlink:href="http://grbio.org/institution/universidad-nacional-mayor-de-san-marcos" xlink:type="simple">MUSM</named-content> 31933 (<named-content xmlns:xlink="http://www.w3.org/1999/xlink" content-type="dwc:institutional_code" xlink:title="Illinois Wesleyan University" xlink:href="http://grbio.org/institution/wesleyan-university" xlink:type="simple">IWU</named-content> 206) (Fig. <xref ref-type="fig" rid="F8">8</xref>), 4 juveniles; all from the type locality; Edgar Lehr, Juan Carlos Cusi, Rudolf von May, and Jiří Moravec leg.; 10 June 2013 • <named-content xmlns:xlink="http://www.w3.org/1999/xlink" content-type="dwc:institutional_code" xlink:title="Museo de Historia Natural Universidad Nacional Mayor de San Marcos" xlink:href="http://grbio.org/institution/universidad-nacional-mayor-de-san-marcos" xlink:type="simple">MUSM</named-content> 31937 (<named-content xmlns:xlink="http://www.w3.org/1999/xlink" content-type="dwc:institutional_code" xlink:title="Illinois Wesleyan University" xlink:href="http://grbio.org/institution/wesleyan-university" xlink:type="simple">IWU</named-content> 214), <named-content xmlns:xlink="http://www.w3.org/1999/xlink" content-type="dwc:institutional_code" xlink:title="Museo de Historia Natural Universidad Nacional Mayor de San Marcos" xlink:href="http://grbio.org/institution/universidad-nacional-mayor-de-san-marcos" xlink:type="simple">MUSM</named-content> 31983 (<named-content xmlns:xlink="http://www.w3.org/1999/xlink" content-type="dwc:institutional_code" xlink:title="Illinois Wesleyan University" xlink:href="http://grbio.org/institution/wesleyan-university" xlink:type="simple">IWU</named-content> 215), 2 juveniles; from the buffer zone of the Pui Pui Protected Forest (<named-content xmlns:xlink="http://www.w3.org/1999/xlink" content-type="dwc:verbatimCoordinates" xlink:type="simple"><named-content content-type="geo-json" specific-use="{&#34;type&#34;:&#34;Point&#34;,&#34;coordinates&#34;:[-75.207278,-11.104722]}" id="NCID0ERVAG" xlink:type="simple">11°06'17.0"S, 75°12'26.2"W</named-content></named-content>); 1730 m a.s.l.; Edgar Lehr, Juan Carlos Cusi, Rudolf von May, and Jiří Moravec leg.; 11 June 2013.</p><fig id="F8" position="float" orientation="portrait"><object-id xmlns:xlink="http://www.w3.org/1999/xlink" content-type="doi" xlink:type="simple">10.3897/zookeys.1219.129773.figure8</object-id><object-id xmlns:xlink="http://www.w3.org/1999/xlink" content-type="arpha" xlink:type="simple">526EC490-F9A7-5A15-BB82-E9056E980019</object-id><label>Figure 8.</label><caption><p>Juvenile referred specimens of <italic><tp:taxon-name><tp:taxon-name-part taxon-name-part-type="genus" reg="Pristimantis">Pristimantis</tp:taxon-name-part><tp:taxon-name-part taxon-name-part-type="species" reg="vrazi">vrazi</tp:taxon-name-part></tp:taxon-name></italic> sp. nov. <bold>A</bold><named-content xmlns:xlink="http://www.w3.org/1999/xlink" content-type="dwc:institutional_code" xlink:title="Museo de Historia Natural Universidad Nacional Mayor de San Marcos" xlink:href="http://grbio.org/institution/universidad-nacional-mayor-de-san-marcos" xlink:type="simple">MUSM</named-content> 31929, <abbrev xmlns:xlink="http://www.w3.org/1999/xlink" xlink:title="snout–vent length" id="ABBRID0EPWAG" xlink:type="simple">SVL</abbrev> = 12.3 mm <bold>B</bold><named-content xmlns:xlink="http://www.w3.org/1999/xlink" content-type="dwc:institutional_code" xlink:title="Museo de Historia Natural Universidad Nacional Mayor de San Marcos" xlink:href="http://grbio.org/institution/universidad-nacional-mayor-de-san-marcos" xlink:type="simple">MUSM</named-content> 31933, <abbrev xmlns:xlink="http://www.w3.org/1999/xlink" xlink:title="snout–vent length" id="ABBRID0EZWAG" xlink:type="simple">SVL</abbrev> = 12.0 mm <bold>C</bold><named-content xmlns:xlink="http://www.w3.org/1999/xlink" content-type="dwc:institutional_code" xlink:title="Museo de Historia Natural Universidad Nacional Mayor de San Marcos" xlink:href="http://grbio.org/institution/universidad-nacional-mayor-de-san-marcos" xlink:type="simple">MUSM</named-content> 41583, <abbrev xmlns:xlink="http://www.w3.org/1999/xlink" xlink:title="snout–vent length" id="ABBRID0EDXAG" xlink:type="simple">SVL</abbrev> = 14.1 mm <bold>D</bold><named-content xmlns:xlink="http://www.w3.org/1999/xlink" content-type="dwc:institutional_code" xlink:title="Museo de Historia Natural Universidad Nacional Mayor de San Marcos" xlink:href="http://grbio.org/institution/universidad-nacional-mayor-de-san-marcos" xlink:type="simple">MUSM</named-content> 31937, <abbrev xmlns:xlink="http://www.w3.org/1999/xlink" xlink:title="snout–vent length" id="ABBRID0ENXAG" xlink:type="simple">SVL</abbrev> = 11.9 mm <bold>E</bold><named-content xmlns:xlink="http://www.w3.org/1999/xlink" content-type="dwc:institutional_code" xlink:title="Museo de Historia Natural Universidad Nacional Mayor de San Marcos" xlink:href="http://grbio.org/institution/universidad-nacional-mayor-de-san-marcos" xlink:type="simple">MUSM</named-content> 31932, <abbrev xmlns:xlink="http://www.w3.org/1999/xlink" xlink:title="snout–vent length" id="ABBRID0EXXAG" xlink:type="simple">SVL</abbrev> = 14.3 mm <bold>F</bold><named-content xmlns:xlink="http://www.w3.org/1999/xlink" content-type="dwc:institutional_code" xlink:title="Museo de Historia Natural Universidad Nacional Mayor de San Marcos" xlink:href="http://grbio.org/institution/universidad-nacional-mayor-de-san-marcos" xlink:type="simple">MUSM</named-content> 31938, <abbrev xmlns:xlink="http://www.w3.org/1999/xlink" xlink:title="snout–vent length" id="ABBRID0EBYAG" xlink:type="simple">SVL</abbrev> = 12.1 mm. Photo A by J. Moravec, all others by E. Lehr.</p></caption><graphic xmlns:xlink="http://www.w3.org/1999/xlink" xlink:href="zookeys-1219-143_article-129773__-g008.jpg" position="float" orientation="portrait" xlink:type="simple" id="oo_1184912.jpg"><uri content-type="original_file" xlink:type="simple">https://binary.pensoft.net/fig/1184912</uri></graphic></fig></tp:treatment-sec><tp:treatment-sec sec-type="Generic placement" id="SECID0EKYAG"><title>Generic placement.</title><p>We assign this species to <italic><tp:taxon-name><tp:taxon-name-part taxon-name-part-type="genus" reg="Pristimantis">Pristimantis</tp:taxon-name-part></tp:taxon-name></italic> based on our molecular data (Fig. <xref ref-type="fig" rid="F3">3</xref>) and the general morphological similarity to other members of the genus.</p></tp:treatment-sec><tp:treatment-sec sec-type="diagnosis" id="SECID0E2YAG"><title>Diagnosis.</title><p>A new species of <italic><tp:taxon-name><tp:taxon-name-part taxon-name-part-type="genus" reg="Pristimantis">Pristimantis</tp:taxon-name-part></tp:taxon-name></italic> not assigned to any species group having the following combination of characters: (1) skin on dorsum shagreen with scattered conical tubercles; skin on venter areolate; weak discoidal fold present; short dorsolateral ridges present; (2) tympanic membrane and tympanic annulus present; (3) snout moderately long, acutely rounded in dorsal view, rounded in profile; (4) upper eyelid bearing small conical tubercles; <abbrev xmlns:xlink="http://www.w3.org/1999/xlink" xlink:title="upper eyelid width" id="ABBRID0EIZAG" xlink:type="simple">EW</abbrev> narrower than <abbrev xmlns:xlink="http://www.w3.org/1999/xlink" xlink:title="interorbital distance" id="ABBRID0EMZAG" xlink:type="simple">IOD</abbrev>; cranial crest absent; (5) dentigerous processes of vomers present, oblique; (6) vocal slits and nuptial pads absent; (7) finger I shorter than finger II; discs of digits broadly expanded, round, bearing circumferential grooves; (8) fingers with narrow lateral fringes; (9) ulnar tubercles small, round; (10) heel without tubercles; inner tarsal fold absent; inner edge of tarsus with low, elongated tubercles; (11) inner metatarsal tubercle ovoid, 4–5 times larger than outer elongated metatarsal tubercle; numerous supernumerary plantar tubercles; (12) toes with weak lateral fringes; basal toe webbing present; toe V longer than toe III; toe discs smaller than those on fingers, circumferential grooves present; (13) in life, the dorsum ranges from cream to dark grayish brown with a black W-shaped scapular fold, with or without cream blotches; anterior and posterior surfaces of thighs grayish brown with pale gray spots; groin grayish brown with pale-gray spots with or without a hint of olive-green; venter cream to gray with or without numerous small, brown, dark dots; iris pale bronze with fine black reticulation, a reddish brown median horizontal streak, and a narrow black median vertical streak on lower half of eye; head light to dark brown dorsally, with or without brown or black interorbital bar and canthal stripes, with or without white spot at dorsal tip of snout; (14) <abbrev xmlns:xlink="http://www.w3.org/1999/xlink" xlink:title="snout–vent length" id="ABBRID0EQZAG" xlink:type="simple">SVL</abbrev> in single subadult male 14.4 mm, in single adult female 26.4 mm.</p></tp:treatment-sec><tp:treatment-sec sec-type="comparisons" id="SECID0EUZAG"><title>Comparison.</title><p><italic><tp:taxon-name><tp:taxon-name-part taxon-name-part-type="genus" reg="Pristimantis">Pristimantis</tp:taxon-name-part><tp:taxon-name-part taxon-name-part-type="species" reg="vrazi">vrazi</tp:taxon-name-part></tp:taxon-name></italic> is distinguished from its congeners in Peru (152 species; <xref ref-type="bibr" rid="B1">AmphibiaWeb 2024</xref>) by the following combination of characters: dorsum with conical tubercles and short dorsolateral ridges, tympanic membrane and tympanic annulus present, males without vocal slits and nuptial pads, dentigerous processes of vomer present, groin grayish brown with or without a hint of pale olive-green, and iris pale bronze with fine black reticulation, a reddish-brown median horizontal streak, and a narrow black median vertical streak on lower half of eye. The following 11 species of <italic><tp:taxon-name><tp:taxon-name-part taxon-name-part-type="genus" reg="Pristimantis">Pristimantis</tp:taxon-name-part></tp:taxon-name></italic> have been recorded from montane forests in the <abbrev xmlns:xlink="http://www.w3.org/1999/xlink" xlink:title="Pui Pui Protected Forest" id="ABBRID0EQ1AG" xlink:type="simple">PPPF</abbrev> and its surroundings including the Distrito de Pampa Hermosa (<xref ref-type="bibr" rid="B33">Moravec et al. 2020</xref>; <xref ref-type="bibr" rid="B42">Venegas et al. 2023</xref>; <xref ref-type="bibr" rid="B18">Lehr and Moravec 2024</xref>; this paper): <italic><tp:taxon-name><tp:taxon-name-part taxon-name-part-type="genus" reg="Pristimantis">Pristimantis</tp:taxon-name-part><tp:taxon-name-part taxon-name-part-type="species" reg="albertus">albertus</tp:taxon-name-part></tp:taxon-name></italic> Duellman &amp; Hedges, 2007, <italic><tp:taxon-name><tp:taxon-name-part taxon-name-part-type="genus" reg="Pristimantis">P.</tp:taxon-name-part><tp:taxon-name-part taxon-name-part-type="species" reg="aniptopalmatus">aniptopalmatus</tp:taxon-name-part></tp:taxon-name></italic> (Duellman &amp; Hedges, 2005), <italic><tp:taxon-name><tp:taxon-name-part taxon-name-part-type="genus" reg="Pristimantis">P.</tp:taxon-name-part><tp:taxon-name-part taxon-name-part-type="species" reg="ashaninka">ashaninka</tp:taxon-name-part></tp:taxon-name></italic>, <italic><tp:taxon-name><tp:taxon-name-part taxon-name-part-type="genus" reg="Pristimantis">P.</tp:taxon-name-part><tp:taxon-name-part taxon-name-part-type="species" reg="bipunctatus">bipunctatus</tp:taxon-name-part></tp:taxon-name></italic> (Duellman &amp; Hedges, 2005), <italic><tp:taxon-name><tp:taxon-name-part taxon-name-part-type="genus" reg="Pristimantis">P.</tp:taxon-name-part><tp:taxon-name-part taxon-name-part-type="species" reg="clarae">clarae</tp:taxon-name-part></tp:taxon-name></italic> Venegas, García-Ayachi, Marchelie, Ormeño &amp; Catenazzi, 2023, <italic><tp:taxon-name><tp:taxon-name-part taxon-name-part-type="genus" reg="Pristimantis">P.</tp:taxon-name-part><tp:taxon-name-part taxon-name-part-type="species" reg="croceoinguinis">croceoinguinis</tp:taxon-name-part></tp:taxon-name></italic>, <italic><tp:taxon-name><tp:taxon-name-part taxon-name-part-type="genus" reg="Pristimantis">P.</tp:taxon-name-part><tp:taxon-name-part taxon-name-part-type="species" reg="cruciocularis">cruciocularis</tp:taxon-name-part></tp:taxon-name></italic>, <italic><tp:taxon-name><tp:taxon-name-part taxon-name-part-type="genus" reg="Pristimantis">P.</tp:taxon-name-part><tp:taxon-name-part taxon-name-part-type="species" reg="sagittulus">sagittulus</tp:taxon-name-part></tp:taxon-name></italic> (Lehr, Aguilar &amp; Duellman, 2004), <italic><tp:taxon-name><tp:taxon-name-part taxon-name-part-type="genus" reg="Pristimantis">P.</tp:taxon-name-part><tp:taxon-name-part taxon-name-part-type="species" reg="sinschi">sinschi</tp:taxon-name-part></tp:taxon-name></italic>, <tp:taxon-name><tp:taxon-name-part taxon-name-part-type="genus" reg="Pristimantis">P.</tp:taxon-name-part><tp:taxon-name-part taxon-name-part-type="uncertainty-rank">cf.</tp:taxon-name-part><tp:taxon-name-part taxon-name-part-type="species" reg="stictogaster">stictogaster</tp:taxon-name-part></tp:taxon-name> (Duellman &amp; Hedges, 2005), and <italic><tp:taxon-name><tp:taxon-name-part taxon-name-part-type="genus" reg="Pristimantis">P.</tp:taxon-name-part></tp:taxon-name></italic> sp.</p><p>Comparing to <italic><tp:taxon-name><tp:taxon-name-part taxon-name-part-type="genus" reg="Pristimantis">Pristimantis</tp:taxon-name-part><tp:taxon-name-part taxon-name-part-type="species" reg="vrazi">vrazi</tp:taxon-name-part></tp:taxon-name></italic> (characters in parentheses), <italic><tp:taxon-name><tp:taxon-name-part taxon-name-part-type="genus" reg="Pristimantis">P.</tp:taxon-name-part><tp:taxon-name-part taxon-name-part-type="species" reg="albertus">albertus</tp:taxon-name-part></tp:taxon-name></italic> has distinct dorsolateral folds (short ridges), males with vocal slits (absent), and a yellow groin (grayish brown with pale-gray spots with or without a hint of olive-green) (<xref ref-type="bibr" rid="B7">Duellman and Hedges 2007</xref>; <xref ref-type="bibr" rid="B33">Moravec et al. 2020</xref>). <italic><tp:taxon-name><tp:taxon-name-part taxon-name-part-type="genus" reg="Pristimantis">Pristimantis</tp:taxon-name-part><tp:taxon-name-part taxon-name-part-type="species" reg="aniptopalmatus">aniptopalmatus</tp:taxon-name-part></tp:taxon-name></italic> has females with <abbrev xmlns:xlink="http://www.w3.org/1999/xlink" xlink:title="snout–vent length" id="ABBRID0ECABG" xlink:type="simple">SVL</abbrev> up to 22.0 mm (26.4 mm), males have vocal slits (absent), and the iris is grayish white (pale bronze with reddish-brown streak) (<xref ref-type="bibr" rid="B6">Duellman and Hedges 2005</xref>). <italic><tp:taxon-name><tp:taxon-name-part taxon-name-part-type="genus" reg="Pristimantis">Pristimantis</tp:taxon-name-part><tp:taxon-name-part taxon-name-part-type="species" reg="ashaninka">ashaninka</tp:taxon-name-part></tp:taxon-name></italic> is only known from the northeastern corner of the <abbrev xmlns:xlink="http://www.w3.org/1999/xlink" xlink:title="Pui Pui Protected Forest" id="ABBRID0EVABG" xlink:type="simple">PPPF</abbrev> (northwestern corner), and both species have the dorsum with conical tubercles and the venter pale gray and mottled grayish brown. However, <italic><tp:taxon-name><tp:taxon-name-part taxon-name-part-type="genus" reg="Pristimantis">P.</tp:taxon-name-part><tp:taxon-name-part taxon-name-part-type="species" reg="ashaninka">ashaninka</tp:taxon-name-part></tp:taxon-name></italic> lacks a tympanum (present), has the dorsum with a reddish-brown blotch in shape of an hourglass (absent), and the iris with a black narrow upper and lower streak (only lower streak present) (<xref ref-type="bibr" rid="B17">Lehr and Moravec 2017</xref>). <italic><tp:taxon-name><tp:taxon-name-part taxon-name-part-type="genus" reg="Pristimantis">Pristimantis</tp:taxon-name-part><tp:taxon-name-part taxon-name-part-type="species" reg="vrazi">vrazi</tp:taxon-name-part></tp:taxon-name></italic> and <italic><tp:taxon-name><tp:taxon-name-part taxon-name-part-type="genus" reg="Pristimantis">P.</tp:taxon-name-part><tp:taxon-name-part taxon-name-part-type="species" reg="bipunctatus">bipunctatus</tp:taxon-name-part></tp:taxon-name></italic> have the iris bronze, with a median horizontal reddish-brown streak. However, <italic><tp:taxon-name><tp:taxon-name-part taxon-name-part-type="genus" reg="Pristimantis">P.</tp:taxon-name-part><tp:taxon-name-part taxon-name-part-type="species" reg="bipunctatus">bipunctatus</tp:taxon-name-part></tp:taxon-name></italic> has females with <abbrev xmlns:xlink="http://www.w3.org/1999/xlink" xlink:title="snout–vent length" id="ABBRID0EJCBG" xlink:type="simple">SVL</abbrev> up to 41.5 mm (26.4 mm), males with vocal slits and nuptial pads (absent), and the scapular with a pair of black warts (absent) (<xref ref-type="bibr" rid="B8">Duellman and Lehr 2009</xref>). <italic><tp:taxon-name><tp:taxon-name-part taxon-name-part-type="genus" reg="Pristimantis">Pristimantis</tp:taxon-name-part><tp:taxon-name-part taxon-name-part-type="species" reg="clarae">clarae</tp:taxon-name-part></tp:taxon-name></italic> was recently described from the Distrito de Pampa Hermosa, but it is a member of the <italic><tp:taxon-name><tp:taxon-name-part taxon-name-part-type="genus" reg="Pristimantis">P.</tp:taxon-name-part><tp:taxon-name-part taxon-name-part-type="species" reg="danae">danae</tp:taxon-name-part></tp:taxon-name></italic> group and differs in having distinct dorsolateral folds (short ridges), heals with low conical tubercles (absent), males with vocal slits (absent), coppery iris (pale bronze with reddish-brown streak), and dorsum with triangular blotches (dorsum dark grayish brown) (<xref ref-type="bibr" rid="B42">Venegas et al. 2023</xref>). <italic><tp:taxon-name><tp:taxon-name-part taxon-name-part-type="genus" reg="Pristimantis">Pristimantis</tp:taxon-name-part><tp:taxon-name-part taxon-name-part-type="species" reg="croceoinguinis">croceoinguinis</tp:taxon-name-part></tp:taxon-name></italic> is known from montane forests in the north-central buffer zone and the eastern corner of the <abbrev xmlns:xlink="http://www.w3.org/1999/xlink" xlink:title="Pui Pui Protected Forest" id="ABBRID0EWDBG" xlink:type="simple">PPPF</abbrev>, and it also has the iris with a reddish-brown median streak and a vertical dark-brown streak at lower half of the eye. However, <italic><tp:taxon-name><tp:taxon-name-part taxon-name-part-type="genus" reg="Pristimantis">P.</tp:taxon-name-part><tp:taxon-name-part taxon-name-part-type="species" reg="croceoinguinis">croceoinguinis</tp:taxon-name-part></tp:taxon-name></italic> lacks a tympanum (present), and has the groin yellow (grayish brown) (<xref ref-type="bibr" rid="B27">Lynch 1968</xref>). <italic><tp:taxon-name><tp:taxon-name-part taxon-name-part-type="genus" reg="Pristimantis">Pristimantis</tp:taxon-name-part><tp:taxon-name-part taxon-name-part-type="species" reg="vrazi">vrazi</tp:taxon-name-part></tp:taxon-name></italic> and <italic><tp:taxon-name><tp:taxon-name-part taxon-name-part-type="genus" reg="Pristimantis">P.</tp:taxon-name-part><tp:taxon-name-part taxon-name-part-type="species" reg="cruciocularis">cruciocularis</tp:taxon-name-part></tp:taxon-name></italic> occur syntopically in the surroundings of the <abbrev xmlns:xlink="http://www.w3.org/1999/xlink" xlink:title="Pui Pui Protected Forest" id="ABBRID0E6EBG" xlink:type="simple">PPPF</abbrev>. However, <italic><tp:taxon-name><tp:taxon-name-part taxon-name-part-type="genus" reg="Pristimantis">P.</tp:taxon-name-part><tp:taxon-name-part taxon-name-part-type="species" reg="cruciocularis">cruciocularis</tp:taxon-name-part></tp:taxon-name></italic> lacks a tympanum (present), fingers and toes lack lateral fringes (present), has a red or orange groin (cream to dark brown with or without a hint of olive-green), and has the iris with a dark-brown cross (vertical streak at lower half or iris) (<xref ref-type="bibr" rid="B22">Lehr et al. 2006</xref>).</p><p><italic><tp:taxon-name><tp:taxon-name-part taxon-name-part-type="genus" reg="Pristimantis">Pristimantis</tp:taxon-name-part><tp:taxon-name-part taxon-name-part-type="species" reg="sagittulus">sagittulus</tp:taxon-name-part></tp:taxon-name></italic> from the northwestern part of the <abbrev xmlns:xlink="http://www.w3.org/1999/xlink" xlink:title="Pui Pui Protected Forest" id="ABBRID0E6FBG" xlink:type="simple">PPPF</abbrev> has dentigerous processes of vomers absent (present), males with vocal slits and nuptial pads (both absent), and posterior surfaces of thighs with longitudinal red stripes (no red skin coloration) (<xref ref-type="bibr" rid="B8">Duellman and Lehr 2009</xref>). <italic><tp:taxon-name><tp:taxon-name-part taxon-name-part-type="genus" reg="Pristimantis">Pristimantis</tp:taxon-name-part><tp:taxon-name-part taxon-name-part-type="species" reg="stictogaster">stictogaster</tp:taxon-name-part></tp:taxon-name></italic> has vocal slits present (absent), and dark-brown groin with white spots (grayish brown with pale-gray spots with or without a hint of olive-green), and white belly with dark-brown spots (venter cream to gray with or without numerous small dark-brown dots) (<xref ref-type="bibr" rid="B8">Duellman and Lehr 2009</xref>). <italic><tp:taxon-name><tp:taxon-name-part taxon-name-part-type="genus" reg="Pristimantis">Pristimantis</tp:taxon-name-part><tp:taxon-name-part taxon-name-part-type="species" reg="platydactylus">platydactylus</tp:taxon-name-part></tp:taxon-name></italic> is known for its remarkable variation in color pattern (<xref ref-type="bibr" rid="B4">De la Riva 1998</xref>; <xref ref-type="bibr" rid="B22">Lehr et al. 2006</xref>; <xref ref-type="bibr" rid="B8">Duellman and Lehr 2009</xref>). However, <italic><tp:taxon-name><tp:taxon-name-part taxon-name-part-type="genus" reg="Pristimantis">P.</tp:taxon-name-part><tp:taxon-name-part taxon-name-part-type="species" reg="platydactylus">platydactylus</tp:taxon-name-part></tp:taxon-name></italic> has the tympanic annulus barely evident (distinct), and males have vocal slits and nuptial pads (both absent).</p><p>Our phylogeny (Fig. <xref ref-type="fig" rid="F3">3</xref>) revealed close phylogenetic similarities of <italic><tp:taxon-name><tp:taxon-name-part taxon-name-part-type="genus" reg="Pristimantis">P.</tp:taxon-name-part><tp:taxon-name-part taxon-name-part-type="species" reg="vrazi">vrazi</tp:taxon-name-part></tp:taxon-name></italic> with <italic><tp:taxon-name><tp:taxon-name-part taxon-name-part-type="genus" reg="Pristimantis">P.</tp:taxon-name-part><tp:taxon-name-part taxon-name-part-type="species" reg="lindae">lindae</tp:taxon-name-part></tp:taxon-name></italic>, <italic><tp:taxon-name><tp:taxon-name-part taxon-name-part-type="genus" reg="Pristimantis">P.</tp:taxon-name-part><tp:taxon-name-part taxon-name-part-type="species" reg="quaquaversus">quaquaversus</tp:taxon-name-part></tp:taxon-name></italic>, <italic><tp:taxon-name><tp:taxon-name-part taxon-name-part-type="genus" reg="Pristimantis">P.</tp:taxon-name-part><tp:taxon-name-part taxon-name-part-type="species" reg="rhabdocnemus">rhabdocnemus</tp:taxon-name-part></tp:taxon-name></italic>, <italic><tp:taxon-name><tp:taxon-name-part taxon-name-part-type="genus" reg="Pristimantis">P.</tp:taxon-name-part><tp:taxon-name-part taxon-name-part-type="species" reg="sinschi">sinschi</tp:taxon-name-part></tp:taxon-name></italic>, and <italic><tp:taxon-name><tp:taxon-name-part taxon-name-part-type="genus" reg="Pristimantis">P.</tp:taxon-name-part></tp:taxon-name></italic> sp. <italic><tp:taxon-name><tp:taxon-name-part taxon-name-part-type="genus" reg="Pristimantis">Pristimantis</tp:taxon-name-part><tp:taxon-name-part taxon-name-part-type="species" reg="vrazi">vrazi</tp:taxon-name-part></tp:taxon-name></italic> and <italic><tp:taxon-name><tp:taxon-name-part taxon-name-part-type="genus" reg="Pristimantis">P.</tp:taxon-name-part><tp:taxon-name-part taxon-name-part-type="species" reg="lindae">lindae</tp:taxon-name-part></tp:taxon-name></italic> have the iris with a red median horizontal streak and fingers and toes with lateral fringes. However, <italic><tp:taxon-name><tp:taxon-name-part taxon-name-part-type="genus" reg="Pristimantis">P.</tp:taxon-name-part><tp:taxon-name-part taxon-name-part-type="species" reg="lindae">lindae</tp:taxon-name-part></tp:taxon-name></italic> has the dorsum shagreen (tuberculate), males with nuptial pads and vocal slits (absent), and a prominent tympanum (not prominent) (<xref ref-type="bibr" rid="B5">Duellman 1978</xref>). <italic><tp:taxon-name><tp:taxon-name-part taxon-name-part-type="genus" reg="Pristimantis">Pristimantis</tp:taxon-name-part><tp:taxon-name-part taxon-name-part-type="species" reg="quaquaversus">quaquaversus</tp:taxon-name-part></tp:taxon-name></italic> has males with vocal slits (absent), heel with a conical tubercle (absent), tympanic membrane absent (present), and the venter white with or without brown spots (gray and brown mottled) (<xref ref-type="bibr" rid="B28">Lynch 1974</xref>). <italic><tp:taxon-name><tp:taxon-name-part taxon-name-part-type="genus" reg="Pristimantis">Pristimantis</tp:taxon-name-part><tp:taxon-name-part taxon-name-part-type="species" reg="vrazi">vrazi</tp:taxon-name-part></tp:taxon-name></italic> and <italic><tp:taxon-name><tp:taxon-name-part taxon-name-part-type="genus" reg="Pristimantis">P.</tp:taxon-name-part><tp:taxon-name-part taxon-name-part-type="species" reg="rhabdocnemus">rhabdocnemus</tp:taxon-name-part></tp:taxon-name></italic> are related as sister taxa in our phylogeny (Fig. <xref ref-type="fig" rid="F3">3</xref>), are of similar size, and have a grayish-brown dorsal ground coloration. However, <italic><tp:taxon-name><tp:taxon-name-part taxon-name-part-type="genus" reg="Pristimantis">P.</tp:taxon-name-part><tp:taxon-name-part taxon-name-part-type="species" reg="rhabdocnemus">rhabdocnemus</tp:taxon-name-part></tp:taxon-name></italic> lacks a tympanum (present), lacks dentigerous processes of vomers (present), and has a grayish-tan iris (iris pale bronze with fine black reticulation, a reddish-brown median horizontal streak, and a narrow black median vertical streak on lower half of eye) (<xref ref-type="bibr" rid="B6">Duellman and Hedges 2005</xref>). <italic><tp:taxon-name><tp:taxon-name-part taxon-name-part-type="genus" reg="Pristimantis">Pristimantis</tp:taxon-name-part><tp:taxon-name-part taxon-name-part-type="species" reg="vrazi">vrazi</tp:taxon-name-part></tp:taxon-name></italic> and <italic><tp:taxon-name><tp:taxon-name-part taxon-name-part-type="genus" reg="Pristimantis">P.</tp:taxon-name-part><tp:taxon-name-part taxon-name-part-type="species" reg="sinschi">sinschi</tp:taxon-name-part></tp:taxon-name></italic> have the dorsum with conical tubercles, the venter areolate, and males that lack vocal slits and nuptial pads, and the iris pale bronze with fine black reticulation and broad median red or reddish-brown band through pupil and a narrow black vertical streak from pupil across lower half of iris (<xref ref-type="bibr" rid="B33">Moravec et al. 2020</xref>; this paper). However, <italic><tp:taxon-name><tp:taxon-name-part taxon-name-part-type="genus" reg="Pristimantis">P.</tp:taxon-name-part><tp:taxon-name-part taxon-name-part-type="species" reg="sinschi">sinschi</tp:taxon-name-part></tp:taxon-name></italic> lacks a tympanum (present), lacks a pale brown tympanic stripe (present), has the groin black with cream blotches (cream to dark brown with or without a hint of olive-green), and venter mottled black and cream (pale gray and brown mottled).</p></tp:treatment-sec><tp:treatment-sec sec-type="description" id="SECID0E5NBG"><title>Holotype description.</title><p>Adult female (Figs <xref ref-type="fig" rid="F4">4</xref>, <xref ref-type="fig" rid="F5">5</xref>); head narrower than body, slightly longer than wide; head width 36.4% of <abbrev xmlns:xlink="http://www.w3.org/1999/xlink" xlink:title="snout–vent length" id="ABBRID0EMOBG" xlink:type="simple">SVL</abbrev>; head length 33.3% of <abbrev xmlns:xlink="http://www.w3.org/1999/xlink" xlink:title="snout–vent length" id="ABBRID0EQOBG" xlink:type="simple">SVL</abbrev>; cranial crest absent; snout acutely rounded in dorsal view, round and moderate in length in lateral view, <abbrev xmlns:xlink="http://www.w3.org/1999/xlink" xlink:title="eye–nostril distance" id="ABBRID0EUOBG" xlink:type="simple">E–N</abbrev> 78.3% of eye diameter; nostrils protuberant, directed dorsolaterally; canthus rostralis straight in dorsal view, rounded in profile; loreal region slightly concave; lips rounded; upper eyelid bearing several small, conical tubercles; <abbrev xmlns:xlink="http://www.w3.org/1999/xlink" xlink:title="upper eyelid width" id="ABBRID0EYOBG" xlink:type="simple">EW</abbrev> 85.2% of <abbrev xmlns:xlink="http://www.w3.org/1999/xlink" xlink:title="interorbital distance" id="ABBRID0E3OBG" xlink:type="simple">IOD</abbrev>; supratympanic fold distinct, short, extending diagonally from posterior margin of upper eyelid towards insertion of arm, covering upper and posterior margin of the tympanum; tympanic membrane and tympanic annulus present, more distinct on the right side of head, tympanum 29.3% of <abbrev xmlns:xlink="http://www.w3.org/1999/xlink" xlink:title="horizontal eye diameter" id="ABBRID0EAPBG" xlink:type="simple">ED</abbrev>; several conical postrictal tubercles present bilaterally, some fusing to short ridges. Choanae small, ovoid; dentigerous processes of vomers oblique and round; tongue longer than wide, not notched posteriorly, posterior one-third free.</p><p>Skin on dorsum (Fig. <xref ref-type="fig" rid="F4">4B</xref>) shagreen, with many scattered tubercle, with short, weakly defined dorsolateral fold on anterior half of body (Fig. <xref ref-type="fig" rid="F4">4A</xref>); skin on flanks shagreen with scattered tubercles (Fig. <xref ref-type="fig" rid="F4">4C</xref>); skin on throat and chest smooth, belly areolate (Fig. <xref ref-type="fig" rid="F4">4D</xref>); discoidal and thoracic folds weakly defined; cloacal sheath short.</p><p>Outer ulnar surface with numerous minute tubercles; outer palmar tubercle round and slightly bifid, inner palmar tubercle ovoid, approximately one-half size of outer tubercle; distinct supernumerary tubercles, ovoid, approximately one-half size of subarticular tubercles; subarticular tubercles well defined, round in ventral view, conical in lateral view; fingers with narrow lateral fringes; finger I shorter than finger II; discs on fingers broadly expanded, rounded, bearing circumferential grooves (Fig. <xref ref-type="fig" rid="F7">7A</xref>).</p><p>Hind limbs long, slender, tibia length 53.1% of <abbrev xmlns:xlink="http://www.w3.org/1999/xlink" xlink:title="snout–vent length" id="ABBRID0E5PBG" xlink:type="simple">SVL</abbrev>; foot length 43.6% of <abbrev xmlns:xlink="http://www.w3.org/1999/xlink" xlink:title="snout–vent length" id="ABBRID0ECQBG" xlink:type="simple">SVL</abbrev>; upper surface of hind limbs shagreen with many scattered tubercles; anterior surface of thighs smooth, posterior and ventral surfaces of the thighs areolate; heels without conical tubercles; outer surface of tarsus with minute tubercles; inner tarsal fold not present; inner metatarsal tubercle ovoid, 4–5 times size of ovoid outer metatarsal tubercle; subarticular tubercles well defined, round in ventral view, conical in lateral view; few plantar supernumerary tubercles distinct, about one-fourth size of subarticular tubercles; toes with narrow lateral fringes; basal webbing present, most prominent between toes IV and V; discs expanded, slightly truncated, slight smaller as discs on fingers, bearing circumferential grooves; relative length of toes: I &lt;II&lt;III&lt;V&lt;IV (Fig. <xref ref-type="fig" rid="F7">7B</xref>).</p><p>In life (Fig. <xref ref-type="fig" rid="F4">4</xref>), dorsum dark grayish brown with a black W-shaped scapular fold; head dorsally with a pale brown interorbital bar and a pale cream blotch on snout, head laterally grayish brown with a dark-brown canthal stripe, a dark-brown supratympanic stripe, two dark-brown labial bars below eye and distinct pale brown tympanic stripe from posterior outer corner of upper eyelid to corner of mouth; arms dorsally grayish brown with a dark-brown diagonal bar on lower arm; hind limbs dorsally grayish brown with three dark-brown diagonal bars; flanks pale brown with three diagonal dark grayish-brown bars alternating with three pale-brown diagonal to vertical bars; groin, anterior and posterior surfaces of thighs grayish brown with pale-gray spots; throat, chest, belly, and extremities pale-gray and dark-brown mottled; finger and toe discs dorsally pale reddish brown; iris pale bronze with fine black reticulation, a reddish-brown median horizontal streak, and a narrow black median vertical streak at lower half of eye.</p><p>In alcohol (Fig. <xref ref-type="fig" rid="F5">5</xref>) after 10 years, the dorsal ground coloration is pale brown with dark-brown flecks, dark brown W-shaped ridge in scapular area, cream interorbital bar and cream blotch on snout; flanks cream with three pale-brown stripes; groin, anterior and posterior surfaces of thighs cream; thighs and tibias ventrally cream, throat, chest, and belly cream and pale grayish-brown mottled; iris pale gray.</p><p>Holotype measurements (in mm). <abbrev xmlns:xlink="http://www.w3.org/1999/xlink" xlink:title="snout–vent length" id="ABBRID0EYQBG" xlink:type="simple">SVL</abbrev> 26.4; TL14.0; <abbrev xmlns:xlink="http://www.w3.org/1999/xlink" xlink:title="foot length" id="ABBRID0E3QBG" xlink:type="simple">FL</abbrev> 11.5; <abbrev xmlns:xlink="http://www.w3.org/1999/xlink" xlink:title="head length" id="ABBRID0EARBG" xlink:type="simple">HL</abbrev> 8.8; <abbrev xmlns:xlink="http://www.w3.org/1999/xlink" xlink:title="head width" id="ABBRID0EERBG" xlink:type="simple">HW</abbrev> 9.6; <abbrev xmlns:xlink="http://www.w3.org/1999/xlink" xlink:title="horizontal eye diameter" id="ABBRID0EIRBG" xlink:type="simple">ED</abbrev> 3.7; TY 1.1; <abbrev xmlns:xlink="http://www.w3.org/1999/xlink" xlink:title="interorbital distance" id="ABBRID0EMRBG" xlink:type="simple">IOD</abbrev> 2.7; <abbrev xmlns:xlink="http://www.w3.org/1999/xlink" xlink:title="upper eyelid width" id="ABBRID0EQRBG" xlink:type="simple">EW</abbrev> 2.3; <abbrev xmlns:xlink="http://www.w3.org/1999/xlink" xlink:title="internarial distance" id="ABBRID0EURBG" xlink:type="simple">IND</abbrev> 2.1; <abbrev xmlns:xlink="http://www.w3.org/1999/xlink" xlink:title="eye–nostril distance" id="ABBRID0EYRBG" xlink:type="simple">E–N</abbrev> 2.9.</p></tp:treatment-sec><tp:treatment-sec sec-type="variation" id="SECID0E3RBG"><title>Variation.</title><p>The single subadult male paratype <named-content xmlns:xlink="http://www.w3.org/1999/xlink" content-type="dwc:institutional_code" xlink:title="Museo de Historia Natural Universidad Nacional Mayor de San Marcos" xlink:href="http://grbio.org/institution/universidad-nacional-mayor-de-san-marcos" xlink:type="simple">MUSM</named-content> 41582 (Fig. <xref ref-type="fig" rid="F6">6</xref>) has following measurements (in mm): <abbrev xmlns:xlink="http://www.w3.org/1999/xlink" xlink:title="snout–vent length" id="ABBRID0EKSBG" xlink:type="simple">SVL</abbrev> 14.4; <abbrev xmlns:xlink="http://www.w3.org/1999/xlink" xlink:title="tibia length" id="ABBRID0EOSBG" xlink:type="simple">TL</abbrev> 8.2; <abbrev xmlns:xlink="http://www.w3.org/1999/xlink" xlink:title="foot length" id="ABBRID0ESSBG" xlink:type="simple">FL</abbrev> 6.3; <abbrev xmlns:xlink="http://www.w3.org/1999/xlink" xlink:title="head length" id="ABBRID0EWSBG" xlink:type="simple">HL</abbrev> 5.0; <abbrev xmlns:xlink="http://www.w3.org/1999/xlink" xlink:title="head width" id="ABBRID0E1SBG" xlink:type="simple">HW</abbrev> 5.4; <abbrev xmlns:xlink="http://www.w3.org/1999/xlink" xlink:title="horizontal eye diameter" id="ABBRID0E5SBG" xlink:type="simple">ED</abbrev> 2.3; TY 0.4; <abbrev xmlns:xlink="http://www.w3.org/1999/xlink" xlink:title="interorbital distance" id="ABBRID0ECTBG" xlink:type="simple">IOD</abbrev> 2.2; <abbrev xmlns:xlink="http://www.w3.org/1999/xlink" xlink:title="upper eyelid width" id="ABBRID0EGTBG" xlink:type="simple">EW</abbrev> 1.2; <abbrev xmlns:xlink="http://www.w3.org/1999/xlink" xlink:title="internarial distance" id="ABBRID0EKTBG" xlink:type="simple">IND</abbrev> 1.2; <abbrev xmlns:xlink="http://www.w3.org/1999/xlink" xlink:title="eye–nostril distance" id="ABBRID0EOTBG" xlink:type="simple">E–N</abbrev> 1.6. It has strongly tuberculated dorsum (tubercles of conical shape), dark grayish-brown dorsum with reddish-brown flecks. The flanks bear three dark grayish-brown bars (Fig. <xref ref-type="fig" rid="F6">6C</xref>). The six juvenile referred specimens (Fig. <xref ref-type="fig" rid="F8">8</xref>, <abbrev xmlns:xlink="http://www.w3.org/1999/xlink" xlink:title="snout–vent length" id="ABBRID0E1TBG" xlink:type="simple">SVL</abbrev> = 11.9–14.3 mm) have the dorsum tuberculate, the venter pale to dark gray, with brown mottling, the iris pale bronze with fine black reticulation, a reddish-brown median horizontal streak, and a narrow black median vertical streak on lower half of the eye, and a distinct pale-cream tympanic stripe (Fig. <xref ref-type="fig" rid="F8">8C</xref>). One specimen (<named-content xmlns:xlink="http://www.w3.org/1999/xlink" content-type="dwc:institutional_code" xlink:title="Museo de Historia Natural Universidad Nacional Mayor de San Marcos" xlink:href="http://grbio.org/institution/universidad-nacional-mayor-de-san-marcos" xlink:type="simple">MUSM</named-content> 31929, Fig. <xref ref-type="fig" rid="F8">8A</xref>) has a middorsal pale cream stripe that is narrow on the head and wider on its back.</p></tp:treatment-sec><tp:treatment-sec sec-type="etymology" id="SECID0EKUBG"><title>Etymology.</title><p>We dedicate this new species to the Czech explorer and patriot Enrique Stanko Vráz (1860–1932), who explored Africa, South America, and eastern Asia (<xref ref-type="bibr" rid="B40">Todorová 2006</xref>). In South America, he spent several years working in Venezuela and traveling by boat from Venezuela to Peru via the Rio Orinoco, Rio Negro, and Rio Amazonas before crossing the Andes and working around Cajamarca. His specimen collections (animals, artifacts) were sent to the National Museum in Prague. He published his travels and observations in South America in a book (<xref ref-type="bibr" rid="B43">Vráz 1900</xref>) that provides valuable original insights into South American nature and indigenous peoples at the end of the 19<sup>th</sup> century and still inspires people. The specific epithet is used as a noun in apposition.</p></tp:treatment-sec><tp:treatment-sec sec-type="distribution" id="SECID0E1UBG"><title>Distribution and natural history.</title><p><italic><tp:taxon-name><tp:taxon-name-part taxon-name-part-type="genus" reg="Pristimantis">Pristimantis</tp:taxon-name-part><tp:taxon-name-part taxon-name-part-type="species" reg="vrazi">vrazi</tp:taxon-name-part></tp:taxon-name></italic> is only known from two localities of the northwestern corner of the buffer zone of the Pui Pui Protected Forest (Fig. <xref ref-type="fig" rid="F2">2</xref>) between 1550 and 1730 m a.s.l. The type locality lies in the valley of Rio Huatziroqui (Fig. <xref ref-type="fig" rid="F9">9</xref>). The slopes of the valley are covered by primary mountain rainforest characterized by a 15–20 m high canopy. The type specimens were collected on the right bank of the river. They inhabited a disturbed forest that was interspersed with small coffee plantations, solitary houses of local coffee farmers, and various forest paths. All specimens were found at night on low vegetation (up to 80 cm above ground). The holotype was found at 8:55 p.m. on a leaf 80 cm above ground. Other syntopic frogs include <italic><tp:taxon-name><tp:taxon-name-part taxon-name-part-type="genus" reg="Pristimantis">Pristimantis</tp:taxon-name-part><tp:taxon-name-part taxon-name-part-type="species" reg="bipunctatus">bipunctatus</tp:taxon-name-part></tp:taxon-name></italic>, <italic><tp:taxon-name><tp:taxon-name-part taxon-name-part-type="genus" reg="Pristimantis">P.</tp:taxon-name-part><tp:taxon-name-part taxon-name-part-type="species" reg="cruciocularis">cruciocularis</tp:taxon-name-part></tp:taxon-name></italic>, and the hylid <italic><tp:taxon-name><tp:taxon-name-part taxon-name-part-type="genus" reg="Boana">Boana</tp:taxon-name-part><tp:taxon-name-part taxon-name-part-type="species" reg="aguilari">aguilari</tp:taxon-name-part></tp:taxon-name></italic>. Considering the sparse data available, we here classify <italic><tp:taxon-name><tp:taxon-name-part taxon-name-part-type="genus" reg="Pristimantis">P.</tp:taxon-name-part><tp:taxon-name-part taxon-name-part-type="species" reg="vrazi">vrazi</tp:taxon-name-part></tp:taxon-name></italic> as Data Deficient according to the IUCN Red List criteria.</p><fig id="F9" position="float" orientation="portrait"><object-id xmlns:xlink="http://www.w3.org/1999/xlink" content-type="doi" xlink:type="simple">10.3897/zookeys.1219.129773.figure9</object-id><object-id xmlns:xlink="http://www.w3.org/1999/xlink" content-type="arpha" xlink:type="simple">26C36BCF-0C04-5141-BB3D-2C4AADC0999C</object-id><label>Figure 9.</label><caption><p>Valley of the Rio Huatziroqui in the buffer zone of the Pui Pui Protected Forest, type locality of <italic><tp:taxon-name><tp:taxon-name-part taxon-name-part-type="genus" reg="Pristimantis">Pristimantis</tp:taxon-name-part><tp:taxon-name-part taxon-name-part-type="species" reg="vrazi">vrazi</tp:taxon-name-part></tp:taxon-name></italic> sp. nov. Type specimens were collected along the river at elevations between 1550 m and 1730 m a.s.l. Photo by J. Moravec.</p></caption><graphic xmlns:xlink="http://www.w3.org/1999/xlink" xlink:href="zookeys-1219-143_article-129773__-g009.jpg" position="float" orientation="portrait" xlink:type="simple" id="oo_1184913.jpg"><uri content-type="original_file" xlink:type="simple">https://binary.pensoft.net/fig/1184913</uri></graphic></fig></tp:treatment-sec><tp:treatment-sec><!--Section generated to contain objects referenced in tp:taxon-treatment.--><table-wrap id="T1" position="float" orientation="portrait"><label>Table 1.</label><caption><p>Names of taxa, museum numbers, field data, and GenBank accession numbers of the newly genetically investigated material. <abbrev xmlns:xlink="http://www.w3.org/1999/xlink" xlink:title="Pui Pui Protected Forest" id="ABBRID0E1NAC" xlink:type="simple">PPPF</abbrev> = Pui Pui Protected Forest.</p></caption><table id="TID0ECCBG" rules="all"><tbody><tr><th rowspan="2" colspan="1">Species</th><th rowspan="2" colspan="1">Museum number</th><th rowspan="2" colspan="1">Locality</th><th rowspan="2" colspan="1">Coordinates</th><th rowspan="2" colspan="1">Elevation (m)</th><th rowspan="2" colspan="1">Collectors; year</th><th rowspan="1" colspan="2">GenBank accession number</th></tr><tr><th rowspan="1" colspan="1">
                    <italic>16S</italic>
                  </th><th rowspan="1" colspan="1">
                    <italic>12S</italic>
                  </th></tr><tr><td rowspan="1" colspan="1"><italic><tp:taxon-name><tp:taxon-name-part taxon-name-part-type="genus" reg="Pristimantis">P.</tp:taxon-name-part><tp:taxon-name-part taxon-name-part-type="species" reg="vrazi">vrazi</tp:taxon-name-part></tp:taxon-name></italic> sp. nov. (holotype)</td><td rowspan="1" colspan="1"><named-content xmlns:xlink="http://www.w3.org/1999/xlink" content-type="dwc:institutional_code" xlink:title="Museo de Historia Natural Universidad Nacional Mayor de San Marcos" xlink:href="http://grbio.org/institution/universidad-nacional-mayor-de-san-marcos" xlink:type="simple">MUSM</named-content> 41581</td><td rowspan="1" colspan="1"><abbrev xmlns:xlink="http://www.w3.org/1999/xlink" xlink:title="Pui Pui Protected Forest" id="ABBRID0ECAAE" xlink:type="simple">PPPF</abbrev> buffer zone, Peru</td><td rowspan="1" colspan="1">
                    <named-content xmlns:xlink="http://www.w3.org/1999/xlink" content-type="dwc:verbatimCoordinates" xlink:type="simple">
                      <named-content content-type="geo-json" specific-use="{&#34;type&#34;:&#34;Point&#34;,&#34;coordinates&#34;:[-75.227722,-11.095611]}" id="NCID0ENAAE" xlink:type="simple">11°05'44.2"S, 75°13'39.8"W</named-content>
                    </named-content>
                  </td><td rowspan="1" colspan="1">1550</td><td rowspan="1" colspan="1">E. Lehr, J. C. Cusi, R. von May, J. Moravec; 2013</td><td rowspan="1" colspan="1">
                    <ext-link xmlns:xlink="http://www.w3.org/1999/xlink" xlink:href="PQ330255" ext-link-type="gen" xlink:type="simple">PQ330255</ext-link>
                  </td><td rowspan="1" colspan="1">
                    <ext-link xmlns:xlink="http://www.w3.org/1999/xlink" xlink:href="PQ345842" ext-link-type="gen" xlink:type="simple">PQ345842</ext-link>
                  </td></tr><tr><td rowspan="1" colspan="1"><italic><tp:taxon-name><tp:taxon-name-part taxon-name-part-type="genus" reg="Pristimantis">P.</tp:taxon-name-part><tp:taxon-name-part taxon-name-part-type="species" reg="vrazi">vrazi</tp:taxon-name-part></tp:taxon-name></italic> sp. nov.</td><td rowspan="1" colspan="1"><named-content xmlns:xlink="http://www.w3.org/1999/xlink" content-type="dwc:institutional_code" xlink:title="Museo de Historia Natural Universidad Nacional Mayor de San Marcos" xlink:href="http://grbio.org/institution/universidad-nacional-mayor-de-san-marcos" xlink:type="simple">MUSM</named-content> 41582</td><td rowspan="1" colspan="1"><abbrev xmlns:xlink="http://www.w3.org/1999/xlink" xlink:title="Pui Pui Protected Forest" id="ABBRID0EGCAE" xlink:type="simple">PPPF</abbrev> buffer zone, Peru</td><td rowspan="1" colspan="1">
                    <named-content xmlns:xlink="http://www.w3.org/1999/xlink" content-type="dwc:verbatimCoordinates" xlink:type="simple">
                      <named-content content-type="geo-json" specific-use="{&#34;type&#34;:&#34;Point&#34;,&#34;coordinates&#34;:[-75.227722,-11.095611]}" id="NCID0ERCAE" xlink:type="simple">11°05'44.2"S, 75°13'39.8"W</named-content>
                    </named-content>
                  </td><td rowspan="1" colspan="1">1550</td><td rowspan="1" colspan="1">E. Lehr, J. C. Cusi, R. von May, J. Moravec; 2013</td><td rowspan="1" colspan="1">
                    <ext-link xmlns:xlink="http://www.w3.org/1999/xlink" xlink:href="PQ330256" ext-link-type="gen" xlink:type="simple">PQ330256</ext-link>
                  </td><td rowspan="1" colspan="1">
                    <ext-link xmlns:xlink="http://www.w3.org/1999/xlink" xlink:href="PQ345843" ext-link-type="gen" xlink:type="simple">PQ345843</ext-link>
                  </td></tr><tr><td rowspan="1" colspan="1">
                    <italic>
                      <tp:taxon-name><tp:taxon-name-part taxon-name-part-type="genus" reg="Pristimantis">P.</tp:taxon-name-part><tp:taxon-name-part taxon-name-part-type="species" reg="croceoinguinis">croceoinguinis</tp:taxon-name-part></tp:taxon-name>
                    </italic>
                  </td><td rowspan="1" colspan="1"><named-content xmlns:xlink="http://www.w3.org/1999/xlink" content-type="dwc:institutional_code" xlink:title="Museo de Historia Natural Universidad Nacional Mayor de San Marcos" xlink:href="http://grbio.org/institution/universidad-nacional-mayor-de-san-marcos" xlink:type="simple">MUSM</named-content> 31930</td><td rowspan="1" colspan="1"><abbrev xmlns:xlink="http://www.w3.org/1999/xlink" xlink:title="Pui Pui Protected Forest" id="ABBRID0EKEAE" xlink:type="simple">PPPF</abbrev> buffer zone, Peru</td><td rowspan="1" colspan="1">
                    <named-content xmlns:xlink="http://www.w3.org/1999/xlink" content-type="dwc:verbatimCoordinates" xlink:type="simple">
                      <named-content content-type="geo-json" specific-use="{&#34;type&#34;:&#34;Point&#34;,&#34;coordinates&#34;:[-75.227722,-11.095611]}" id="NCID0EVEAE" xlink:type="simple">11°05'44.2"S, 75°13'39.8"W</named-content>
                    </named-content>
                  </td><td rowspan="1" colspan="1">1550</td><td rowspan="1" colspan="1">E. Lehr, J. C. Cusi, R. von May, J. Moravec; 2013</td><td rowspan="1" colspan="1">
                    <ext-link xmlns:xlink="http://www.w3.org/1999/xlink" xlink:href="PQ330254" ext-link-type="gen" xlink:type="simple">PQ330254</ext-link>
                  </td><td rowspan="1" colspan="1">
                    <ext-link xmlns:xlink="http://www.w3.org/1999/xlink" xlink:href="PQ345841" ext-link-type="gen" xlink:type="simple">PQ345841</ext-link>
                  </td></tr><tr><td rowspan="1" colspan="1"><italic><tp:taxon-name><tp:taxon-name-part taxon-name-part-type="genus" reg="Pristimantis">Pristimantis</tp:taxon-name-part></tp:taxon-name></italic> sp.</td><td rowspan="1" colspan="1"><named-content xmlns:xlink="http://www.w3.org/1999/xlink" content-type="dwc:institutional_code" xlink:title="Museo de Historia Natural Universidad Nacional Mayor de San Marcos" xlink:href="http://grbio.org/institution/universidad-nacional-mayor-de-san-marcos" xlink:type="simple">MUSM</named-content> 32735</td><td rowspan="1" colspan="1"><abbrev xmlns:xlink="http://www.w3.org/1999/xlink" xlink:title="Pui Pui Protected Forest" id="ABBRID0EKGAE" xlink:type="simple">PPPF</abbrev> buffer zone, Peru</td><td rowspan="1" colspan="1">
                    <named-content xmlns:xlink="http://www.w3.org/1999/xlink" content-type="dwc:verbatimCoordinates" xlink:type="simple">
                      <named-content content-type="geo-json" specific-use="{&#34;type&#34;:&#34;Point&#34;,&#34;coordinates&#34;:[-74.958028,-11.210694]}" id="NCID0EVGAE" xlink:type="simple">11°12'38.5"S, 74°57'28.9"W</named-content>
                    </named-content>
                  </td><td rowspan="1" colspan="1">1800</td><td rowspan="1" colspan="1">E. Lehr, J. Moravec; 2014</td><td rowspan="1" colspan="1">
                    <ext-link xmlns:xlink="http://www.w3.org/1999/xlink" xlink:href="PQ330257" ext-link-type="gen" xlink:type="simple">PQ330257</ext-link>
                  </td><td rowspan="1" colspan="1">
                    <ext-link xmlns:xlink="http://www.w3.org/1999/xlink" xlink:href="PQ345844" ext-link-type="gen" xlink:type="simple">PQ345844</ext-link>
                  </td></tr></tbody></table></table-wrap><table-wrap id="T2" position="float" orientation="portrait"><label>Table 2.</label><caption><p>Mean uncorrected genetic <italic>p</italic>-distance values of 16S rRNA barcode for species from the clade containing <italic><tp:taxon-name><tp:taxon-name-part taxon-name-part-type="genus" reg="Pristimantis">Pristimantis</tp:taxon-name-part><tp:taxon-name-part taxon-name-part-type="species" reg="vrazi">vrazi</tp:taxon-name-part></tp:taxon-name></italic> sp. nov. and for <italic><tp:taxon-name><tp:taxon-name-part taxon-name-part-type="genus" reg="Pristimantis">P.</tp:taxon-name-part><tp:taxon-name-part taxon-name-part-type="species" reg="croceoinguinis">croceoinguinis</tp:taxon-name-part></tp:taxon-name></italic>. The distances are shown as percentages.</p></caption><table id="TID0EGMBG" rules="all"><tbody><tr><th rowspan="1" colspan="2">Species</th><th rowspan="1" colspan="1">1</th><th rowspan="1" colspan="1">2</th><th rowspan="1" colspan="1">3</th><th rowspan="1" colspan="1">4</th><th rowspan="1" colspan="1">5</th><th rowspan="1" colspan="1">6</th><th rowspan="1" colspan="1">7</th><th rowspan="1" colspan="1">8</th><th rowspan="1" colspan="1">9</th><th rowspan="1" colspan="1">10</th><th rowspan="1" colspan="1">11</th></tr><tr><td rowspan="1" colspan="1">
                  <bold>1</bold>
                </td><td rowspan="1" colspan="1">
                  <italic>
                    <tp:taxon-name><tp:taxon-name-part taxon-name-part-type="genus" reg="Pristimantis">P.</tp:taxon-name-part><tp:taxon-name-part taxon-name-part-type="species" reg="rhabdocnemus">rhabdocnemus</tp:taxon-name-part></tp:taxon-name>
                  </italic>
                </td><td rowspan="1" colspan="1">0.00</td><td rowspan="1" colspan="1"/><td rowspan="1" colspan="1"/><td rowspan="1" colspan="1"/><td rowspan="1" colspan="1"/><td rowspan="1" colspan="1"/><td rowspan="1" colspan="1"/><td rowspan="1" colspan="1"/><td rowspan="1" colspan="1"/><td rowspan="1" colspan="1"/><td rowspan="1" colspan="1"/></tr><tr><td rowspan="1" colspan="1">
                  <bold>2</bold>
                </td><td rowspan="1" colspan="1"><italic><tp:taxon-name><tp:taxon-name-part taxon-name-part-type="genus" reg="Pristimantis">P.</tp:taxon-name-part><tp:taxon-name-part taxon-name-part-type="species" reg="vrazi">vrazi</tp:taxon-name-part></tp:taxon-name></italic> sp. nov.</td><td rowspan="1" colspan="1">5.01–5.20</td><td rowspan="1" colspan="1">0.46</td><td rowspan="1" colspan="1"/><td rowspan="1" colspan="1"/><td rowspan="1" colspan="1"/><td rowspan="1" colspan="1"/><td rowspan="1" colspan="1"/><td rowspan="1" colspan="1"/><td rowspan="1" colspan="1"/><td rowspan="1" colspan="1"/><td rowspan="1" colspan="1"/></tr><tr><td rowspan="1" colspan="1">
                  <bold>3</bold>
                </td><td rowspan="1" colspan="1">
                  <italic>
                    <tp:taxon-name><tp:taxon-name-part taxon-name-part-type="genus" reg="Pristimantis">P.</tp:taxon-name-part><tp:taxon-name-part taxon-name-part-type="species" reg="sinschi">sinschi</tp:taxon-name-part></tp:taxon-name>
                  </italic>
                </td><td rowspan="1" colspan="1">5.02–5.33</td><td rowspan="1" colspan="1">6.34–7.08</td><td rowspan="1" colspan="1">0.00</td><td rowspan="1" colspan="1"/><td rowspan="1" colspan="1"/><td rowspan="1" colspan="1"/><td rowspan="1" colspan="1"/><td rowspan="1" colspan="1"/><td rowspan="1" colspan="1"/><td rowspan="1" colspan="1"/><td rowspan="1" colspan="1"/></tr><tr><td rowspan="1" colspan="1">
                  <bold>4</bold>
                </td><td rowspan="1" colspan="1">
                  <italic>
                    <tp:taxon-name><tp:taxon-name-part taxon-name-part-type="genus" reg="Pristimantis">P.</tp:taxon-name-part><tp:taxon-name-part taxon-name-part-type="species" reg="lindae">lindae</tp:taxon-name-part></tp:taxon-name>
                  </italic>
                </td><td rowspan="1" colspan="1">6.80–7.22</td><td rowspan="1" colspan="1">7.08–7.52</td><td rowspan="1" colspan="1">3.05–3.06</td><td rowspan="1" colspan="1">–</td><td rowspan="1" colspan="1"/><td rowspan="1" colspan="1"/><td rowspan="1" colspan="1"/><td rowspan="1" colspan="1"/><td rowspan="1" colspan="1"/><td rowspan="1" colspan="1"/><td rowspan="1" colspan="1"/></tr><tr><td rowspan="1" colspan="1">
                  <bold>5</bold>
                </td><td rowspan="1" colspan="1"><italic><tp:taxon-name><tp:taxon-name-part taxon-name-part-type="genus" reg="Pristimantis">Pristimantis</tp:taxon-name-part></tp:taxon-name></italic> sp.</td><td rowspan="1" colspan="1">5.93–6.11</td><td rowspan="1" colspan="1">5.61–6.18</td><td rowspan="1" colspan="1">4.82</td><td rowspan="1" colspan="1">6.11</td><td rowspan="1" colspan="1">–</td><td rowspan="1" colspan="1"/><td rowspan="1" colspan="1"/><td rowspan="1" colspan="1"/><td rowspan="1" colspan="1"/><td rowspan="1" colspan="1"/><td rowspan="1" colspan="1"/></tr><tr><td rowspan="1" colspan="1">
                  <bold>6</bold>
                </td><td rowspan="1" colspan="1">
                  <italic>
                    <tp:taxon-name><tp:taxon-name-part taxon-name-part-type="genus" reg="Pristimantis">P.</tp:taxon-name-part><tp:taxon-name-part taxon-name-part-type="species" reg="quaquaversus">quaquaversus</tp:taxon-name-part></tp:taxon-name>
                  </italic>
                </td><td rowspan="1" colspan="1">8.38–9.64</td><td rowspan="1" colspan="1">8.79–12.30</td><td rowspan="1" colspan="1">8.18–9.11</td><td rowspan="1" colspan="1">9.18–10.36</td><td rowspan="1" colspan="1">6.91–9.18</td><td rowspan="1" colspan="1">0.00–1.90</td><td rowspan="1" colspan="1"/><td rowspan="1" colspan="1"/><td rowspan="1" colspan="1"/><td rowspan="1" colspan="1"/><td rowspan="1" colspan="1"/></tr><tr><td rowspan="1" colspan="1">
                  <bold>7</bold>
                </td><td rowspan="1" colspan="1">
                  <italic>
                    <tp:taxon-name><tp:taxon-name-part taxon-name-part-type="genus" reg="Pristimantis">P.</tp:taxon-name-part><tp:taxon-name-part taxon-name-part-type="species" reg="melanogaster">melanogaster</tp:taxon-name-part></tp:taxon-name>
                  </italic>
                </td><td rowspan="1" colspan="1">10.05–10.69</td><td rowspan="1" colspan="1">10.65–11.21</td><td rowspan="1" colspan="1">8.81–8.86</td><td rowspan="1" colspan="1">9.16</td><td rowspan="1" colspan="1">10.22</td><td rowspan="1" colspan="1">7.40–8.88</td><td rowspan="1" colspan="1">–</td><td rowspan="1" colspan="1"/><td rowspan="1" colspan="1"/><td rowspan="1" colspan="1"/><td rowspan="1" colspan="1"/></tr><tr><td rowspan="1" colspan="1">
                  <bold>8</bold>
                </td><td rowspan="1" colspan="1">
                  <italic>
                    <tp:taxon-name><tp:taxon-name-part taxon-name-part-type="genus" reg="Pristimantis">P.</tp:taxon-name-part><tp:taxon-name-part taxon-name-part-type="species" reg="petrobardus">petrobardus</tp:taxon-name-part></tp:taxon-name>
                  </italic>
                </td><td rowspan="1" colspan="1">10.97–11.68</td><td rowspan="1" colspan="1">10.53–10.66</td><td rowspan="1" colspan="1">8.68–9.74</td><td rowspan="1" colspan="1">10.59</td><td rowspan="1" colspan="1">10.60</td><td rowspan="1" colspan="1">8.20–10.20</td><td rowspan="1" colspan="1">7.64</td><td rowspan="1" colspan="1">–</td><td rowspan="1" colspan="1"/><td rowspan="1" colspan="1"/><td rowspan="1" colspan="1"/></tr><tr><td rowspan="1" colspan="1">
                  <bold>9</bold>
                </td><td rowspan="1" colspan="1">
                  <italic>
                    <tp:taxon-name><tp:taxon-name-part taxon-name-part-type="genus" reg="Pristimantis">P.</tp:taxon-name-part><tp:taxon-name-part taxon-name-part-type="species" reg="katoproides">katoproides</tp:taxon-name-part></tp:taxon-name>
                  </italic>
                </td><td rowspan="1" colspan="1">8.57–12.74</td><td rowspan="1" colspan="1">5.23–11.85</td><td rowspan="1" colspan="1">5.71–11.17</td><td rowspan="1" colspan="1">5.71–10.55</td><td rowspan="1" colspan="1">6.86–11.30</td><td rowspan="1" colspan="1">7.48–12.43</td><td rowspan="1" colspan="1">4.00–9.87</td><td rowspan="1" colspan="1">7.43–10.04</td><td rowspan="1" colspan="1">4.00</td><td rowspan="1" colspan="1"/><td rowspan="1" colspan="1"/></tr><tr><td rowspan="1" colspan="1">
                  <bold>10</bold>
                </td><td rowspan="1" colspan="1">
                  <italic>
                    <tp:taxon-name><tp:taxon-name-part taxon-name-part-type="genus" reg="Pristimantis">P.</tp:taxon-name-part><tp:taxon-name-part taxon-name-part-type="species" reg="wiensi">wiensi</tp:taxon-name-part></tp:taxon-name>
                  </italic>
                </td><td rowspan="1" colspan="1">9.66–10.27</td><td rowspan="1" colspan="1">11.55–12.30</td><td rowspan="1" colspan="1">8.96–9.01</td><td rowspan="1" colspan="1">9.48</td><td rowspan="1" colspan="1">11.11</td><td rowspan="1" colspan="1">8.18–10.73</td><td rowspan="1" colspan="1">8.08</td><td rowspan="1" colspan="1">8.92</td><td rowspan="1" colspan="1">5.71–9.66</td><td rowspan="1" colspan="1">–</td><td rowspan="1" colspan="1"/></tr><tr><td rowspan="1" colspan="1">
                  <bold>11</bold>
                </td><td rowspan="1" colspan="1">
                  <italic>
                    <tp:taxon-name><tp:taxon-name-part taxon-name-part-type="genus" reg="Pristimantis">P.</tp:taxon-name-part><tp:taxon-name-part taxon-name-part-type="species" reg="croceoinguinis">croceoinguinis</tp:taxon-name-part></tp:taxon-name>
                  </italic>
                </td><td rowspan="1" colspan="1">16.13–16.95</td><td rowspan="1" colspan="1">16.98–17.81</td><td rowspan="1" colspan="1">13.46–13.54</td><td rowspan="1" colspan="1">14.70</td><td rowspan="1" colspan="1">14.84</td><td rowspan="1" colspan="1">12.00–14.34</td><td rowspan="1" colspan="1">11.51</td><td rowspan="1" colspan="1">11.17</td><td rowspan="1" colspan="1">12.00–15.41</td><td rowspan="1" colspan="1">13.08</td><td rowspan="1" colspan="1">–</td></tr></tbody></table></table-wrap><fig id="F3" position="float" orientation="portrait"><object-id xmlns:xlink="http://www.w3.org/1999/xlink" content-type="doi" xlink:type="simple">10.3897/zookeys.1219.129773.figure3</object-id><object-id xmlns:xlink="http://www.w3.org/1999/xlink" content-type="arpha" xlink:type="simple">892EC418-7EB5-55BF-92BE-DD3C76BBF9C5</object-id><label>Figure 3.</label><caption><p>Maximum-likelihood tree of reconstructed phylogenetic relationships of the <italic><tp:taxon-name><tp:taxon-name-part taxon-name-part-type="genus" reg="Pristimantis">Pristimantis</tp:taxon-name-part></tp:taxon-name></italic> frogs based on the concatenated dataset <italic>12S</italic> and <italic>16S</italic> sequences. Branch support values are shown by black dots on the nodes. The numbers at the tips represent either voucher numbers or GenBank accession numbers. Branch support values are shown by black dots on the nodes. The clade outlined with a dotted line includes the fourth sample molecularly processed in this study, along with other species such as <italic><tp:taxon-name><tp:taxon-name-part taxon-name-part-type="genus" reg="Pristimantis">P.</tp:taxon-name-part><tp:taxon-name-part taxon-name-part-type="species" reg="croceoinguinis">croceoinguinis</tp:taxon-name-part></tp:taxon-name></italic>, <italic><tp:taxon-name><tp:taxon-name-part taxon-name-part-type="genus" reg="Pristimantis">P.</tp:taxon-name-part><tp:taxon-name-part taxon-name-part-type="species" reg="altamazonicus">altamazonicus</tp:taxon-name-part></tp:taxon-name></italic>, <italic><tp:taxon-name><tp:taxon-name-part taxon-name-part-type="genus" reg="Pristimantis">P.</tp:taxon-name-part><tp:taxon-name-part taxon-name-part-type="species" reg="ashaninka">ashaninka</tp:taxon-name-part></tp:taxon-name></italic>, <italic><tp:taxon-name><tp:taxon-name-part taxon-name-part-type="genus" reg="Pristimantis">P.</tp:taxon-name-part><tp:taxon-name-part taxon-name-part-type="species" reg="cruciocularis">cruciocularis</tp:taxon-name-part></tp:taxon-name></italic>, and <italic><tp:taxon-name><tp:taxon-name-part taxon-name-part-type="genus" reg="Pristimantis">P.</tp:taxon-name-part><tp:taxon-name-part taxon-name-part-type="species" reg="platydactylus">platydactylus</tp:taxon-name-part></tp:taxon-name></italic>.</p></caption><graphic xmlns:xlink="http://www.w3.org/1999/xlink" xlink:href="zookeys-1219-143_article-129773__-g003.jpg" position="float" orientation="portrait" xlink:type="simple" id="oo_1184907.jpg"><uri content-type="original_file" xlink:type="simple">https://binary.pensoft.net/fig/1184907</uri></graphic></fig><fig id="F2" position="float" orientation="portrait"><object-id xmlns:xlink="http://www.w3.org/1999/xlink" content-type="doi" xlink:type="simple">10.3897/zookeys.1219.129773.figure2</object-id><object-id xmlns:xlink="http://www.w3.org/1999/xlink" content-type="arpha" xlink:type="simple">3DBCE716-81B2-58F2-BA36-B7B933D86F1B</object-id><label>Figure 2.</label><caption><p>Map of the Pui Pui Protected Forest with the collecting sites of <italic><tp:taxon-name><tp:taxon-name-part taxon-name-part-type="genus" reg="Pristimantis">Pristimantis</tp:taxon-name-part><tp:taxon-name-part taxon-name-part-type="species" reg="vrazi">vrazi</tp:taxon-name-part></tp:taxon-name></italic> sp. nov.</p></caption><graphic xmlns:xlink="http://www.w3.org/1999/xlink" xlink:href="zookeys-1219-143_article-129773__-g002.jpg" position="float" orientation="portrait" xlink:type="simple" id="oo_1184906.jpg"><uri content-type="original_file" xlink:type="simple">https://binary.pensoft.net/fig/1184906</uri></graphic></fig></tp:treatment-sec><ref-list><ref id="B1"><mixed-citation xmlns:xlink="http://www.w3.org/1999/xlink" xlink:type="simple">AmphibiaWeb (<year>2024</year>) AmphibiaWeb. Information on amphibian biology and conservation. <ext-link xlink:href="http://amphibiaweb.org/" ext-link-type="uri" xlink:type="simple">http://amphibiaweb.org/</ext-link> [Accessed 21 September 2024]</mixed-citation></ref><ref id="B33"><mixed-citation xmlns:xlink="http://www.w3.org/1999/xlink" xlink:type="simple"><person-group><name name-style="western"><surname>Moravec</surname><given-names>J</given-names></name><name name-style="western"><surname>Lehr</surname><given-names>E</given-names></name><name name-style="western"><surname>Kodejš</surname><given-names>K</given-names></name></person-group> (<year>2020</year>) <article-title>A new species of <italic><tp:taxon-name><tp:taxon-name-part taxon-name-part-type="genus">Pristimantis</tp:taxon-name-part></tp:taxon-name></italic> (<tp:taxon-name><tp:taxon-name-part taxon-name-part-type="class">Amphibia</tp:taxon-name-part></tp:taxon-name>, <tp:taxon-name><tp:taxon-name-part taxon-name-part-type="order">Anura</tp:taxon-name-part></tp:taxon-name>, <tp:taxon-name><tp:taxon-name-part taxon-name-part-type="family">Strabomantidae</tp:taxon-name-part></tp:taxon-name>) from the Pui Pui Protected Forest (central Peru), with comments on <italic><tp:taxon-name><tp:taxon-name-part taxon-name-part-type="genus">Pristimantis</tp:taxon-name-part><tp:taxon-name-part taxon-name-part-type="species">albertus</tp:taxon-name-part></tp:taxon-name></italic> Duellman &amp; Hedges, 2007.</article-title><source>ZooKeys</source><volume>994</volume>: <fpage>125</fpage>–<lpage>148</lpage>. <ext-link xlink:href="10.3897/zookeys.994.56277" ext-link-type="doi" xlink:type="simple">https://doi.org/10.3897/zookeys.994.56277</ext-link></mixed-citation></ref><ref id="B42"><mixed-citation xmlns:xlink="http://www.w3.org/1999/xlink" xlink:type="simple"><person-group><name name-style="western"><surname>Venegas</surname><given-names>PJ</given-names></name><name name-style="western"><surname>García-Ayachi</surname><given-names>LA</given-names></name><name name-style="western"><surname>Marchelie</surname><given-names>A</given-names></name><name name-style="western"><surname>Ormeño</surname><given-names>JR</given-names></name><name name-style="western"><surname>Catenazzi</surname><given-names>A</given-names></name></person-group> (<year>2023</year>) <article-title>A new species of terrestrial-breeding frog, genus <italic><tp:taxon-name><tp:taxon-name-part taxon-name-part-type="genus">Pristimantis</tp:taxon-name-part></tp:taxon-name></italic> (<tp:taxon-name><tp:taxon-name-part taxon-name-part-type="order">Anura</tp:taxon-name-part></tp:taxon-name>: <tp:taxon-name><tp:taxon-name-part taxon-name-part-type="family">Strabomantidae</tp:taxon-name-part></tp:taxon-name>), from the Peruvian Yungas of Central Peru.</article-title><source>Taxonomy</source><volume>3</volume>: <fpage>331</fpage>–<lpage>1345</lpage>. <ext-link xlink:href="10.3390/taxonomy3020019" ext-link-type="doi" xlink:type="simple">https://doi.org/10.3390/taxonomy3020019</ext-link></mixed-citation></ref><ref id="B18"><mixed-citation xmlns:xlink="http://www.w3.org/1999/xlink" xlink:type="simple"><person-group><name name-style="western"><surname>Lehr</surname><given-names>E</given-names></name><name name-style="western"><surname>Moravec</surname><given-names>J</given-names></name></person-group> (<year>2024</year>) <source>Región Junín, Peru. Amphibians and Reptiles of the Pui Pui Protected Forest. Field Guides, no. 1672.</source><publisher-name>The Field Museum</publisher-name>, <publisher-loc>Chicago, USA</publisher-loc>, <size units="page">7 pp</size>.</mixed-citation></ref><ref id="B7"><mixed-citation xmlns:xlink="http://www.w3.org/1999/xlink" xlink:type="simple"><person-group><name name-style="western"><surname>Duellman</surname><given-names>WE</given-names></name><name name-style="western"><surname>Hedges</surname><given-names>SB</given-names></name></person-group> (<year>2007</year>) <article-title>Three new species of <italic><tp:taxon-name><tp:taxon-name-part taxon-name-part-type="genus">Pristimantis</tp:taxon-name-part></tp:taxon-name></italic> (<tp:taxon-name><tp:taxon-name-part taxon-name-part-type="subclass">Lissamphibia</tp:taxon-name-part></tp:taxon-name>, <tp:taxon-name><tp:taxon-name-part taxon-name-part-type="order">Anura</tp:taxon-name-part></tp:taxon-name>) from montane forests of the Cordillera Yanachaga in Central Peru.</article-title><source>Phyllomedusa</source><volume>6</volume>: <fpage>119</fpage>–<lpage>135</lpage>. <ext-link xlink:href="10.11606/issn.2316-9079.v6i2p119-135" ext-link-type="doi" xlink:type="simple">https://doi.org/10.11606/issn.2316-9079.v6i2p119-135</ext-link></mixed-citation></ref><ref id="B6"><mixed-citation xmlns:xlink="http://www.w3.org/1999/xlink" xlink:type="simple"><person-group><name name-style="western"><surname>Duellman</surname><given-names>WE</given-names></name><name name-style="western"><surname>Hedges</surname><given-names>SB</given-names></name></person-group> (<year>2005</year>) <article-title>Eleutherodactyline frogs (<tp:taxon-name><tp:taxon-name-part taxon-name-part-type="order">Anura</tp:taxon-name-part></tp:taxon-name>: <tp:taxon-name><tp:taxon-name-part taxon-name-part-type="family">Leptodactylidae</tp:taxon-name-part></tp:taxon-name>) from the Cordillera Yanchaga in central Peru.</article-title><source>Copeia</source><volume>2005</volume>: <fpage>526</fpage>–<lpage>538</lpage>. <ext-link xlink:href="10.1643/CH-05-019R" ext-link-type="doi" xlink:type="simple">https://doi.org/10.1643/CH-05-019R</ext-link></mixed-citation></ref><ref id="B17"><mixed-citation xmlns:xlink="http://www.w3.org/1999/xlink" xlink:type="simple"><person-group><name name-style="western"><surname>Lehr</surname><given-names>E</given-names></name><name name-style="western"><surname>Moravec</surname><given-names>J</given-names></name></person-group> (<year>2017</year>) <article-title>A new species of <italic><tp:taxon-name><tp:taxon-name-part taxon-name-part-type="genus">Pristimantis</tp:taxon-name-part></tp:taxon-name></italic> (<tp:taxon-name><tp:taxon-name-part taxon-name-part-type="class">Amphibia</tp:taxon-name-part></tp:taxon-name>, <tp:taxon-name><tp:taxon-name-part taxon-name-part-type="order">Anura</tp:taxon-name-part></tp:taxon-name>, Crauga­storidae) from a montane forest of the Pui Pui Protected Forest in central Peru (Región Junín).</article-title><source>ZooKeys</source><volume>645</volume>: <fpage>85</fpage>–<lpage>102</lpage>. <ext-link xlink:href="10.3897/zookeys.645.11221" ext-link-type="doi" xlink:type="simple">https://doi.org/10.3897/zookeys.645.11221</ext-link></mixed-citation></ref><ref id="B8"><mixed-citation xmlns:xlink="http://www.w3.org/1999/xlink" xlink:type="simple"><person-group><name name-style="western"><surname>Duellman</surname><given-names>WE</given-names></name><name name-style="western"><surname>Lehr</surname><given-names>E</given-names></name></person-group> (<year>2009</year>) <source>Terrestrial-breeding Frogs (<tp:taxon-name><tp:taxon-name-part taxon-name-part-type="family">Strabomantidae</tp:taxon-name-part></tp:taxon-name>) in Peru.</source><publisher-name>Natur und Tier-Verlag</publisher-name>, <publisher-loc>Münster</publisher-loc>, <size units="page">382 pp</size>.</mixed-citation></ref><ref id="B27"><mixed-citation xmlns:xlink="http://www.w3.org/1999/xlink" xlink:type="simple"><person-group><name name-style="western"><surname>Lynch</surname><given-names>JD</given-names></name></person-group> (<year>1968</year>) <article-title>Two new frogs of the genus <italic><tp:taxon-name><tp:taxon-name-part taxon-name-part-type="subgenus">Eleutherodactylus</tp:taxon-name-part></tp:taxon-name></italic> from eastern Ecuador (<tp:taxon-name><tp:taxon-name-part taxon-name-part-type="class">Amphibia</tp:taxon-name-part></tp:taxon-name>: <tp:taxon-name><tp:taxon-name-part taxon-name-part-type="family">Leptodactylidae</tp:taxon-name-part></tp:taxon-name>).</article-title><source>Journal of Herpetology</source><volume>2</volume>: <fpage>129</fpage>–<lpage>135</lpage>. <ext-link xlink:href="10.2307/1563112" ext-link-type="doi" xlink:type="simple">https://doi.org/10.2307/1563112</ext-link></mixed-citation></ref><ref id="B22"><mixed-citation xmlns:xlink="http://www.w3.org/1999/xlink" xlink:type="simple"><person-group><name name-style="western"><surname>Lehr</surname><given-names>E</given-names></name><name name-style="western"><surname>Lundberg</surname><given-names>M</given-names></name><name name-style="western"><surname>Aguilar</surname><given-names>C</given-names></name><name name-style="western"><surname>von May</surname><given-names>R</given-names></name></person-group> (<year>2006</year>) New species of <italic><tp:taxon-name><tp:taxon-name-part taxon-name-part-type="subgenus">Eleutherodactylus</tp:taxon-name-part></tp:taxon-name></italic> (<tp:taxon-name><tp:taxon-name-part taxon-name-part-type="order">Anura</tp:taxon-name-part></tp:taxon-name>: <tp:taxon-name><tp:taxon-name-part taxon-name-part-type="family">Leptodactylidae</tp:taxon-name-part></tp:taxon-name>) from the eastern Andes of central Peru with comments on central Peruvian <italic><tp:taxon-name><tp:taxon-name-part taxon-name-part-type="subgenus">Eleutherodactylus</tp:taxon-name-part></tp:taxon-name></italic>. Herpetological Monographs 20: 105–128. <ext-link xlink:href="10.1655/0733-1347(2007)20%5B105:NSOEAL%5D2.0.CO;2" ext-link-type="doi" xlink:type="simple">https://doi.org/10.1655/0733-1347(2007)20[105:NSOEAL]2.0.CO;2</ext-link></mixed-citation></ref><ref id="B4"><mixed-citation xmlns:xlink="http://www.w3.org/1999/xlink" xlink:type="simple"><person-group><name name-style="western"><surname>De la Riva</surname><given-names>I</given-names></name></person-group> (<year>1998</year>) <article-title>Redescription, variation, biology, and distribution of <italic><tp:taxon-name><tp:taxon-name-part taxon-name-part-type="genus">Eleutherodactylus</tp:taxon-name-part><tp:taxon-name-part taxon-name-part-type="species">platydactylus</tp:taxon-name-part></tp:taxon-name></italic> (Boulenger, 1903) (<tp:taxon-name><tp:taxon-name-part taxon-name-part-type="class">Amphibia</tp:taxon-name-part></tp:taxon-name>: <tp:taxon-name><tp:taxon-name-part taxon-name-part-type="order">Anura</tp:taxon-name-part></tp:taxon-name>: <tp:taxon-name><tp:taxon-name-part taxon-name-part-type="family">Leptodactylidae</tp:taxon-name-part></tp:taxon-name>), the taxonomic status of <italic><tp:taxon-name><tp:taxon-name-part taxon-name-part-type="genus">E.</tp:taxon-name-part><tp:taxon-name-part taxon-name-part-type="species">bockermanni</tp:taxon-name-part></tp:taxon-name></italic> Donoso-Barros, 1970, and comments on polymorphism in anurans.</article-title><source>Revista Española de Herpetologia</source><volume>11</volume>: <fpage>71</fpage>–<lpage>90</lpage>.</mixed-citation></ref><ref id="B5"><mixed-citation xmlns:xlink="http://www.w3.org/1999/xlink" xlink:type="simple"><person-group><name name-style="western"><surname>Duellman</surname><given-names>WE</given-names></name></person-group> (<year>1978</year>) <article-title>New species of leptodactylid frogs of the genus <italic><tp:taxon-name><tp:taxon-name-part taxon-name-part-type="subgenus">Eleutherodactylus</tp:taxon-name-part></tp:taxon-name></italic> from the Cosñipata Valley, Perú.</article-title><source>Proceedings of the Biological Society of Washington</source><volume>91</volume>: <fpage>418</fpage>–<lpage>430</lpage>.</mixed-citation></ref><ref id="B28"><mixed-citation xmlns:xlink="http://www.w3.org/1999/xlink" xlink:type="simple"><person-group><name name-style="western"><surname>Lynch</surname><given-names>JD</given-names></name></person-group> (<year>1974</year>) <article-title>New species of frogs (<tp:taxon-name><tp:taxon-name-part taxon-name-part-type="family">Leptodactylidae</tp:taxon-name-part></tp:taxon-name>: <italic><tp:taxon-name><tp:taxon-name-part taxon-name-part-type="subgenus">Eleutherodactylus</tp:taxon-name-part></tp:taxon-name></italic>) from the Amazonian lowlands of Ecuador.</article-title><source>Occasional Papers of the Museum of Natural History, University of Kansas</source><volume>31</volume>: <fpage>1</fpage>–<lpage>22</lpage>. <ext-link xlink:href="10.5962/bhl.part.29037" ext-link-type="doi" xlink:type="simple">https://doi.org/10.5962/bhl.part.29037</ext-link></mixed-citation></ref><ref id="B40"><mixed-citation xmlns:xlink="http://www.w3.org/1999/xlink" xlink:type="simple"><person-group><name name-style="western"><surname>Todorová</surname><given-names>J</given-names></name></person-group> (<year>2006</year>) <source>Enrique Stanko Vráz. Záhadný cestovatel fotograf. [Enrique Stanko Vráz. Mysterious traveller photographer].</source><publisher-name>National Museum</publisher-name>, <publisher-loc>Prague</publisher-loc>, <size units="page">186 pp</size>. [In Czech with English summary]</mixed-citation></ref><ref id="B43"><mixed-citation xmlns:xlink="http://www.w3.org/1999/xlink" xlink:type="simple"><person-group><name name-style="western"><surname>Vráz</surname><given-names>ES</given-names></name></person-group> (<year>1900</year>) Napříč rovníkovou Amerikou. [Across Equatorial America]. Bursík and Kohout, Prague, [v–xv, 940 +] 86 pp. [In Czech]</mixed-citation></ref></ref-list></tp:taxon-treatment>
